# Supplementary material for: CD8+GZMK+CD27+CCR7+ T cells mobilized by splenic sympathetic nerves aggravate brain ischemia‒reperfusion injury via CCL19-positive endothelial cells
Source: Cell Mol Immunol. 2025 Jul 14;22(9):1061–76. doi: 10.1038/s41423-025-01311-9 (PMC12398583; doi:10.1038/s41423-025-01311-9)
Supplement: Supplementary file 2 — Table S4. T sebset markers [file 41423_2025_1311_MOESM2_ESM.xlsx]

## Sheet: top20markers2025331-1
	p_val	avg_log2FC	pct.1	pct.2	p_val_adj	cluster	gene
CCR7	0	3.03056	0.842	0.168	0	CD4+ Naive T	CCR7
SELL	0	1.91857	0.797	0.241	0	CD4+ Naive T	SELL
LEF1	0	2.37118	0.705	0.177	0	CD4+ Naive T	LEF1
MAL	0	2.12551	0.705	0.187	0	CD4+ Naive T	MAL
TCF7	0	1.75919	0.839	0.329	0	CD4+ Naive T	TCF7
PRKCQ-AS1	0	1.88534	0.796	0.321	0	CD4+ Naive T	PRKCQ-AS1
LTB	0	1.03555	0.977	0.503	0	CD4+ Naive T	LTB
TSHZ2	0	3.31147	0.507	0.061	0	CD4+ Naive T	TSHZ2
RCAN3	0	1.77728	0.663	0.227	0	CD4+ Naive T	RCAN3
NOSIP	0	1.45335	0.828	0.407	0	CD4+ Naive T	NOSIP
TRABD2A	0	2.32815	0.549	0.136	0	CD4+ Naive T	TRABD2A
IL7R	0	0.479827	0.95	0.56	0	CD4+ Naive T	IL7R
IL6ST	0	2.44095	0.504	0.115	0	CD4+ Naive T	IL6ST
TMEM123	0	1.20649	0.743	0.389	0	CD4+ Naive T	TMEM123
CD27	0	1.06263	0.628	0.275	0	CD4+ Naive T	CD27
PIK3IP1	0	1.19711	0.798	0.449	0	CD4+ Naive T	PIK3IP1
RGS10	0	1.12714	0.786	0.455	0	CD4+ Naive T	RGS10
SATB1	0	1.53495	0.519	0.2	0	CD4+ Naive T	SATB1
AIF1	0	2.54609	0.375	0.071	0	CD4+ Naive T	AIF1
OXNAD1	0	1.33514	0.531	0.232	0	CD4+ Naive T	OXNAD1
FOXP1	0	1.06596	0.737	0.44	0	CD4+ Naive T	FOXP1
MYC	0	1.9296	0.424	0.128	0	CD4+ Naive T	MYC
FHIT	0	3.61772	0.32	0.035	0	CD4+ Naive T	FHIT
SNHG5	0	0.98715	0.759	0.474	0	CD4+ Naive T	SNHG5
SNHG7	0	1.04278	0.584	0.315	0	CD4+ Naive T	SNHG7
CAMK4	0	1.41105	0.457	0.19	0	CD4+ Naive T	CAMK4
TXK	0	1.93315	0.366	0.102	0	CD4+ Naive T	TXK
LDLRAP1	0	1.57956	0.42	0.158	0	CD4+ Naive T	LDLRAP1
SESN3	0	1.88681	0.377	0.115	0	CD4+ Naive T	SESN3
ACTN1	0	2.75602	0.31	0.051	0	CD4+ Naive T	ACTN1
ABLIM1	0	1.59294	0.404	0.149	0	CD4+ Naive T	ABLIM1
SH3YL1	0	1.64493	0.4	0.146	0	CD4+ Naive T	SH3YL1
LEPROTL1	0	0.779885	0.762	0.511	0	CD4+ Naive T	LEPROTL1
CD7	0	0.56516	0.738	0.487	0	CD4+ Naive T	CD7
SNHG8	0	0.878787	0.765	0.516	0	CD4+ Naive T	SNHG8
C1orf162	0	0.912441	0.48	0.231	0	CD4+ Naive T	C1orf162
NUCB2	0	0.929506	0.531	0.284	0	CD4+ Naive T	NUCB2
PRKCA	0	1.76897	0.365	0.118	0	CD4+ Naive T	PRKCA
FCMR	0	0.893899	0.557	0.313	0	CD4+ Naive T	FCMR
EIF2S3	0	0.761755	0.721	0.478	0	CD4+ Naive T	EIF2S3
LDHB	0	0.988166	0.98	0.737	0	CD4+ Naive T	LDHB
ST13	0	0.774162	0.74	0.498	0	CD4+ Naive T	ST13
RSL1D1	0	0.770695	0.684	0.448	0	CD4+ Naive T	RSL1D1
ALKBH7	0	0.892847	0.548	0.318	0	CD4+ Naive T	ALKBH7
BCL2	0	1.06111	0.492	0.262	0	CD4+ Naive T	BCL2
SNHG32	0	1.25123	0.404	0.177	0	CD4+ Naive T	SNHG32
CD55	0	1.26072	0.403	0.177	0	CD4+ Naive T	CD55
NDFIP1	0	0.805415	0.621	0.397	0	CD4+ Naive T	NDFIP1
EPHX2	0	2.59217	0.272	0.053	0	CD4+ Naive T	EPHX2
EIF3E	0	1.08387	0.965	0.746	0	CD4+ Naive T	EIF3E
EPB41L4A-AS1	0	0.869775	0.513	0.295	0	CD4+ Naive T	EPB41L4A-AS1
GAS5	0	1.22915	0.98	0.764	0	CD4+ Naive T	GAS5
RGCC	0	1.09055	0.421	0.206	0	CD4+ Naive T	RGCC
TRAT1	0	0.880019	0.487	0.273	0	CD4+ Naive T	TRAT1
NAP1L1	0	0.847836	0.894	0.68	0	CD4+ Naive T	NAP1L1
RETREG1	0	2.13276	0.28	0.069	0	CD4+ Naive T	RETREG1
DGKA	0	1.10268	0.403	0.195	0	CD4+ Naive T	DGKA
MAML2	0	1.5976	0.321	0.114	0	CD4+ Naive T	MAML2
BEX3	0	2.19738	0.271	0.066	0	CD4+ Naive T	BEX3
SMDT1	0	0.690472	0.771	0.567	0	CD4+ Naive T	SMDT1
CITED4	0	2.20811	0.263	0.062	0	CD4+ Naive T	CITED4
BCL11B	0	0.720458	0.819	0.619	0	CD4+ Naive T	BCL11B
FAM102A	0	1.2082	0.362	0.164	0	CD4+ Naive T	FAM102A
EIF3L	0	0.565051	0.74	0.544	0	CD4+ Naive T	EIF3L
NSA2	0	0.659388	0.838	0.644	0	CD4+ Naive T	NSA2
FAM153CP	0	1.43946	0.319	0.126	0	CD4+ Naive T	FAM153CP
RPS17	0	0.720513	0.84	0.65	0	CD4+ Naive T	RPS17
SNHG29	0	1.09644	0.976	0.786	0	CD4+ Naive T	SNHG29
ITGA6	0	1.68838	0.288	0.099	0	CD4+ Naive T	ITGA6
BEX2	0	1.54152	0.291	0.103	0	CD4+ Naive T	BEX2
AQP3	0	0.597696	0.419	0.231	0	CD4+ Naive T	AQP3
SERINC5	0	1.3191	0.319	0.133	0	CD4+ Naive T	SERINC5
BEX4	0	1.35989	0.295	0.111	0	CD4+ Naive T	BEX4
LRRC75A	0	1.40633	0.316	0.133	0	CD4+ Naive T	LRRC75A
TESPA1	0	1.16933	0.332	0.15	0	CD4+ Naive T	TESPA1
FLT3LG	0	0.871841	0.414	0.233	0	CD4+ Naive T	FLT3LG
ZFAS1	0	0.646792	0.899	0.719	0	CD4+ Naive T	ZFAS1
SUSD3	0	1.26869	0.313	0.135	0	CD4+ Naive T	SUSD3
EIF4B	0	0.591087	0.836	0.658	0	CD4+ Naive T	EIF4B
PIM2	0	0.979825	0.363	0.187	0	CD4+ Naive T	PIM2
PDE3B	0	0.842227	0.375	0.2	0	CD4+ Naive T	PDE3B
ANP32B	0	0.519662	0.86	0.69	0	CD4+ Naive T	ANP32B
PABPC4	0	0.953139	0.346	0.181	0	CD4+ Naive T	PABPC4
LINC01550	0	1.50143	0.255	0.093	0	CD4+ Naive T	LINC01550
EIF3H	0	0.556733	0.898	0.737	0	CD4+ Naive T	EIF3H
PABPC1	0	0.916318	0.981	0.823	0	CD4+ Naive T	PABPC1
MLLT3	0	1.05078	0.306	0.148	0	CD4+ Naive T	MLLT3
PCED1B	0	1.00772	0.307	0.154	0	CD4+ Naive T	PCED1B
TMEM204	0	1.03494	0.3	0.147	0	CD4+ Naive T	TMEM204
CHMP7	0	1.28276	0.261	0.112	0	CD4+ Naive T	CHMP7
SARAF	0	0.922047	0.978	0.832	0	CD4+ Naive T	SARAF
SYPL1	0	1.04928	0.284	0.138	0	CD4+ Naive T	SYPL1
FOXO1	0	1.10112	0.268	0.124	0	CD4+ Naive T	FOXO1
SNHG6	0	0.453962	0.9	0.764	0	CD4+ Naive T	SNHG6
FYB1	0	0.46125	0.908	0.776	0	CD4+ Naive T	FYB1
CCNI	0	0.408189	0.928	0.809	0	CD4+ Naive T	CCNI
EEF2	0	0.426433	0.967	0.864	0	CD4+ Naive T	EEF2
NOP53	0	0.520125	0.97	0.888	0	CD4+ Naive T	NOP53
RPL36A	0	0.49554	0.973	0.895	0	CD4+ Naive T	RPL36A
NPM1	0	0.793541	0.99	0.917	0	CD4+ Naive T	NPM1
COX7C	0	0.352105	0.97	0.915	0	CD4+ Naive T	COX7C
TOMM7	0	0.52912	0.982	0.93	0	CD4+ Naive T	TOMM7
UQCRB	0	0.356545	0.971	0.919	0	CD4+ Naive T	UQCRB
COX4I1	0	0.391379	0.987	0.948	0	CD4+ Naive T	COX4I1
BTG1	0	0.492355	0.998	0.965	0	CD4+ Naive T	BTG1
RPL4	0	0.499049	0.995	0.967	0	CD4+ Naive T	RPL4
EEF1B2	0	0.938024	1	0.974	0	CD4+ Naive T	EEF1B2
RPL23	0	0.822434	0.998	0.973	0	CD4+ Naive T	RPL23
RPL31	0	0.631237	0.998	0.976	0	CD4+ Naive T	RPL31
PFDN5	0	0.35095	0.995	0.973	0	CD4+ Naive T	PFDN5
RPLP0	0	0.412814	0.998	0.978	0	CD4+ Naive T	RPLP0
RPL22	0	0.929864	1	0.984	0	CD4+ Naive T	RPL22
RPL7	0	0.651902	0.999	0.987	0	CD4+ Naive T	RPL7
RPS20	0	0.642882	0.999	0.989	0	CD4+ Naive T	RPS20
RPS10	0	0.640295	1	0.991	0	CD4+ Naive T	RPS10
NACA	0	0.558296	1	0.991	0	CD4+ Naive T	NACA
RPL27	0	0.399057	0.999	0.99	0	CD4+ Naive T	RPL27
RPS5	0	0.785625	1	0.991	0	CD4+ Naive T	RPS5
RPSA	0	0.456029	1	0.993	0	CD4+ Naive T	RPSA
RACK1	0	0.474633	0.999	0.992	0	CD4+ Naive T	RACK1
RPL10A	0	0.636563	1	0.993	0	CD4+ Naive T	RPL10A
RPL38	0	0.589139	0.999	0.992	0	CD4+ Naive T	RPL38
RPS11	0	0.414993	0.999	0.992	0	CD4+ Naive T	RPS11
RPS9	0	0.589922	1	0.993	0	CD4+ Naive T	RPS9
RPL24	0	0.580763	1	0.994	0	CD4+ Naive T	RPL24
RPL8	0	0.496431	1	0.994	0	CD4+ Naive T	RPL8
RPL27A	0	0.308529	0.999	0.993	0	CD4+ Naive T	RPL27A
RPL36	0	0.475212	1	0.994	0	CD4+ Naive T	RPL36
RPL5	0	0.703362	1	0.995	0	CD4+ Naive T	RPL5
RPL37A	0	0.406988	1	0.995	0	CD4+ Naive T	RPL37A
RPL15	0	0.296536	1	0.995	0	CD4+ Naive T	RPL15
RPL9	0	0.791342	1	0.995	0	CD4+ Naive T	RPL9
RPL12	0	0.649452	1	0.995	0	CD4+ Naive T	RPL12
RPS21	0	0.527493	1	0.995	0	CD4+ Naive T	RPS21
UBA52	0	0.327385	1	0.995	0	CD4+ Naive T	UBA52
RPS16	0	0.602881	1	0.995	0	CD4+ Naive T	RPS16
RPL14	0	0.411231	1	0.996	0	CD4+ Naive T	RPL14
RPL29	0	0.548595	1	0.996	0	CD4+ Naive T	RPL29
RPL35A	0	0.635356	1	0.996	0	CD4+ Naive T	RPL35A
RPS4X	0	0.561164	1	0.996	0	CD4+ Naive T	RPS4X
RPS6	0	0.752171	1	0.996	0	CD4+ Naive T	RPS6
RPL7A	0	0.280954	1	0.996	0	CD4+ Naive T	RPL7A
RPS13	0	0.977348	1	0.996	0	CD4+ Naive T	RPS13
RPS25	0	0.622304	1	0.996	0	CD4+ Naive T	RPS25
RPL26	0	0.275805	1	0.996	0	CD4+ Naive T	RPL26
RPS28	0	0.55132	1	0.996	0	CD4+ Naive T	RPS28
RPL3	0	0.435371	1	0.996	0	CD4+ Naive T	RPL3
RPL11	0	0.758059	1	0.997	0	CD4+ Naive T	RPL11
RPS8	0	0.835213	1	0.997	0	CD4+ Naive T	RPS8
RPS3A	0	0.828405	1	0.997	0	CD4+ Naive T	RPS3A
RPL37	0	0.573674	1	0.997	0	CD4+ Naive T	RPL37
RPS23	0	0.719205	1	0.997	0	CD4+ Naive T	RPS23
RPL39	0	0.570728	1	0.997	0	CD4+ Naive T	RPL39
RPLP2	0	0.611099	1	0.997	0	CD4+ Naive T	RPLP2
FAU	0	0.297236	1	0.997	0	CD4+ Naive T	FAU
RPL6	0	0.374213	1	0.997	0	CD4+ Naive T	RPL6
RPL21	0	0.597863	1	0.997	0	CD4+ Naive T	RPL21
RPS29	0	0.428815	1	0.997	0	CD4+ Naive T	RPS29
RPS2	0	0.3918	1	0.997	0	CD4+ Naive T	RPS2
RPS15A	0	0.43101	1	0.997	0	CD4+ Naive T	RPS15A
RPS15	0	0.33928	1	0.997	0	CD4+ Naive T	RPS15
RPL18A	0	0.468639	1	0.997	0	CD4+ Naive T	RPL18A
RPL18	0	0.601014	1	0.997	0	CD4+ Naive T	RPL18
RPL13A	0	0.349804	1	0.997	0	CD4+ Naive T	RPL13A
RPS27	0	0.374285	1	0.998	0	CD4+ Naive T	RPS27
RPS27A	0	0.530061	1	0.998	0	CD4+ Naive T	RPS27A
RPL32	0	0.829358	1	0.998	0	CD4+ Naive T	RPL32
RPL34	0	0.725966	1	0.998	0	CD4+ Naive T	RPL34
RPS14	0	0.60735	1	0.998	0	CD4+ Naive T	RPS14
RPS18	0	0.491121	1	0.998	0	CD4+ Naive T	RPS18
EEF1A1	0	0.443076	1	0.998	0	CD4+ Naive T	EEF1A1
RPS12	0	0.726234	1	0.998	0	CD4+ Naive T	RPS12
RPL10	0	0.477581	1	0.998	0	CD4+ Naive T	RPL10
RPL30	0	0.686452	1	0.998	0	CD4+ Naive T	RPL30
RPS3	0	0.345556	1	0.998	0	CD4+ Naive T	RPS3
RPL41	0	0.268202	1	0.998	0	CD4+ Naive T	RPL41
TPT1	0	0.669804	1	0.998	0	CD4+ Naive T	TPT1
RPL19	0	0.592231	1	0.998	0	CD4+ Naive T	RPL19
RPL28	0	0.341479	1	0.998	0	CD4+ Naive T	RPL28
RPLP1	0	0.53515	1	0.999	0	CD4+ Naive T	RPLP1
RPL13	0	0.665278	1	0.999	0	CD4+ Naive T	RPL13
C12orf57	9.87159e-307	0.406676	0.914	0.794	2.03848e-302	CD4+ Naive T	C12orf57
AC243960.1	1.01827e-306	0.836163	0.396	0.221	2.10272e-302	CD4+ Naive T	AC243960.1
GPR183	1.20012e-305	0.523162	0.454	0.256	2.47824e-301	CD4+ Naive T	GPR183
SERP1	2.13401e-294	0.500347	0.804	0.631	4.40673e-290	CD4+ Naive T	SERP1
IPCEF1	2.92137e-293	0.96268	0.305	0.155	6.03263e-289	CD4+ Naive T	IPCEF1
LINC00861	6.81082e-292	0.630235	0.617	0.424	1.40643e-287	CD4+ Naive T	LINC00861
RPL17	4.69219e-289	0.374966	0.919	0.818	9.68936e-285	CD4+ Naive T	RPL17
GIMAP1	5.60421e-283	0.558453	0.675	0.475	1.15727e-278	CD4+ Naive T	GIMAP1
HINT1	6.00178e-281	0.329844	0.962	0.872	1.23937e-276	CD4+ Naive T	HINT1
GIMAP7	8.07233e-281	0.371143	0.959	0.846	1.66694e-276	CD4+ Naive T	GIMAP7
SNHG25	6.61262e-273	0.87332	0.328	0.177	1.36551e-268	CD4+ Naive T	SNHG25
GABPB1-AS1	1.7992e-269	0.81768	0.386	0.223	3.71536e-265	CD4+ Naive T	GABPB1-AS1
BIRC3	1.41117e-266	0.658721	0.404	0.235	2.91406e-262	CD4+ Naive T	BIRC3
LINC02273	1.60234e-265	1.03895	0.258	0.129	3.30884e-261	CD4+ Naive T	LINC02273
ATM	2.03435e-262	0.554344	0.664	0.478	4.20093e-258	CD4+ Naive T	ATM
UXT	2.78056e-259	0.450296	0.822	0.667	5.74186e-255	CD4+ Naive T	UXT
IMPDH2	2.94334e-251	0.898569	0.298	0.16	6.078e-247	CD4+ Naive T	IMPDH2
UBALD2	8.02311e-251	0.588379	0.622	0.443	1.65677e-246	CD4+ Naive T	UBALD2
ZNF101	1.44416e-249	0.950395	0.289	0.154	2.98218e-245	CD4+ Naive T	ZNF101
BTF3	1.24332e-234	0.254451	0.989	0.959	2.56746e-230	CD4+ Naive T	BTF3
INPP4B	4.13999e-228	0.713646	0.364	0.215	8.54907e-224	CD4+ Naive T	INPP4B
TMEM106B	2.51295e-216	0.83625	0.27	0.146	5.18925e-212	CD4+ Naive T	TMEM106B
HSPB1	1.63624e-214	0.582781	0.504	0.335	3.37883e-210	CD4+ Naive T	HSPB1
TMEM243	1.43605e-212	0.58739	0.481	0.314	2.96544e-208	CD4+ Naive T	TMEM243
MCUB	9.41432e-207	0.516479	0.529	0.358	1.94406e-202	CD4+ Naive T	MCUB
APEX1	8.92258e-206	0.562854	0.497	0.332	1.84251e-201	CD4+ Naive T	APEX1
TNFAIP8	8.98373e-203	0.446369	0.66	0.479	1.85514e-198	CD4+ Naive T	TNFAIP8
RFLNB	6.86598e-202	0.698447	0.329	0.195	1.41782e-197	CD4+ Naive T	RFLNB
TOMM20	1.15022e-199	0.403042	0.784	0.633	2.3752e-195	CD4+ Naive T	TOMM20
LINS1	2.62074e-198	0.823281	0.265	0.146	5.41183e-194	CD4+ Naive T	LINS1
LSM5	1.34252e-197	0.595175	0.44	0.289	2.7723e-193	CD4+ Naive T	LSM5
ILF3-DT	5.33634e-197	0.645728	0.361	0.219	1.10195e-192	CD4+ Naive T	ILF3-DT
PDE7A	1.57177e-196	0.714971	0.33	0.196	3.2457e-192	CD4+ Naive T	PDE7A
CCNG1	8.39811e-194	0.748348	0.294	0.169	1.73421e-189	CD4+ Naive T	CCNG1
CD4	1.01009e-193	0.558525	0.33	0.192	2.08583e-189	CD4+ Naive T	CD4
CCDC18-AS1	1.05421e-193	0.643538	0.356	0.217	2.17695e-189	CD4+ Naive T	CCDC18-AS1
TGFBR2	1.7305e-193	0.646279	0.352	0.212	3.57349e-189	CD4+ Naive T	TGFBR2
PSIP1	2.76835e-192	0.450029	0.662	0.497	5.71665e-188	CD4+ Naive T	PSIP1
CYLD	9.58586e-190	0.54476	0.541	0.383	1.97948e-185	CD4+ Naive T	CYLD
STMN3	3.33766e-189	0.661343	0.316	0.186	6.89226e-185	CD4+ Naive T	STMN3
NCK2	1.36735e-187	0.569178	0.422	0.272	2.82358e-183	CD4+ Naive T	NCK2
MARCKSL1	7.20029e-183	0.71166	0.267	0.149	1.48686e-178	CD4+ Naive T	MARCKSL1
PPA1	7.90985e-180	0.500846	0.517	0.356	1.63339e-175	CD4+ Naive T	PPA1
PNRC1	4.32395e-176	0.279741	0.952	0.886	8.92895e-172	CD4+ Naive T	PNRC1
HSPD1	1.48089e-175	0.542634	0.49	0.338	3.05803e-171	CD4+ Naive T	HSPD1
FBL	1.66551e-172	0.46866	0.574	0.414	3.43928e-168	CD4+ Naive T	FBL
PPP1R2	3.25708e-170	0.431779	0.634	0.471	6.72586e-166	CD4+ Naive T	PPP1R2
THEM4	2.80275e-169	0.66413	0.312	0.191	5.78769e-165	CD4+ Naive T	THEM4
TTC3	1.71642e-166	0.496222	0.529	0.378	3.54442e-162	CD4+ Naive T	TTC3
PCED1B-AS1	6.75294e-164	0.353363	0.892	0.82	1.39448e-159	CD4+ Naive T	PCED1B-AS1
U2AF1L4	2.21429e-163	0.711316	0.258	0.148	4.5725e-159	CD4+ Naive T	U2AF1L4
SMAP2	3.46003e-163	0.382574	0.643	0.478	7.14496e-159	CD4+ Naive T	SMAP2
ATP1A1	1.93041e-160	0.511035	0.446	0.303	3.98629e-156	CD4+ Naive T	ATP1A1
BTG2	1.58579e-159	0.579315	0.368	0.239	3.27465e-155	CD4+ Naive T	BTG2
SNHG14	4.69112e-159	0.718534	0.296	0.18	9.68717e-155	CD4+ Naive T	SNHG14
SVIP	8.35083e-159	0.573964	0.365	0.235	1.72445e-154	CD4+ Naive T	SVIP
CRLF3	4.52748e-156	0.6792	0.276	0.164	9.34926e-152	CD4+ Naive T	CRLF3
LIMD2	2.88055e-149	0.273327	0.876	0.745	5.94834e-145	CD4+ Naive T	LIMD2
SINHCAF	5.19771e-148	0.670275	0.272	0.165	1.07333e-143	CD4+ Naive T	SINHCAF
SNHG1	5.73726e-143	0.62412	0.267	0.16	1.18474e-138	CD4+ Naive T	SNHG1
MRPS33	9.39072e-142	0.616983	0.291	0.181	1.93918e-137	CD4+ Naive T	MRPS33
EIF2A	1.3995e-139	0.498209	0.403	0.271	2.88997e-135	CD4+ Naive T	EIF2A
ATP5PO	3.41235e-137	0.35169	0.724	0.588	7.04651e-133	CD4+ Naive T	ATP5PO
SELENOH	1.11376e-134	0.354665	0.636	0.489	2.29991e-130	CD4+ Naive T	SELENOH
SELENOM	2.75566e-132	0.503839	0.309	0.195	5.69043e-128	CD4+ Naive T	SELENOM
LETMD1	7.11463e-131	0.61734	0.265	0.163	1.46917e-126	CD4+ Naive T	LETMD1
MAPKAPK5-AS1	2.01303e-125	0.503201	0.357	0.239	4.1569e-121	CD4+ Naive T	MAPKAPK5-AS1
ESD	9.69715e-125	0.523495	0.352	0.236	2.00246e-120	CD4+ Naive T	ESD
PIM1	2.56097e-123	0.424862	0.459	0.328	5.28841e-119	CD4+ Naive T	PIM1
FKBP5	3.2941e-123	0.407098	0.432	0.302	6.80231e-119	CD4+ Naive T	FKBP5
C1QBP	1.3767e-122	0.397098	0.54	0.399	2.84288e-118	CD4+ Naive T	C1QBP
HELB	1.23452e-117	0.575112	0.253	0.159	2.54929e-113	CD4+ Naive T	HELB
EBPL	4.80575e-116	0.549962	0.286	0.184	9.92387e-112	CD4+ Naive T	EBPL
GPX4	1.45292e-115	0.305144	0.69	0.545	3.00028e-111	CD4+ Naive T	GPX4
SF1	1.72777e-115	0.287155	0.773	0.652	3.56784e-111	CD4+ Naive T	SF1
C12orf65	3.76221e-113	0.503762	0.291	0.19	7.76896e-109	CD4+ Naive T	C12orf65
STK17B	2.02313e-112	0.303549	0.72	0.586	4.17776e-108	CD4+ Naive T	STK17B
MHENCR	1.18327e-111	0.45916	0.297	0.193	2.44344e-107	CD4+ Naive T	MHENCR
NSMCE1	1.50585e-111	0.519206	0.303	0.2	3.10958e-107	CD4+ Naive T	NSMCE1
EIF3M	4.76592e-106	0.315491	0.647	0.513	9.84162e-102	CD4+ Naive T	EIF3M
ATF7IP2	7.46443e-105	0.538134	0.294	0.196	1.54141e-100	CD4+ Naive T	ATF7IP2
GIMAP2	2.48502e-104	0.390128	0.435	0.315	5.13157e-100	CD4+ Naive T	GIMAP2
CHD3	1.40716e-103	0.399442	0.417	0.3	2.90578e-99	CD4+ Naive T	CHD3
ADD3	5.2832e-103	0.309785	0.625	0.491	1.09098e-98	CD4+ Naive T	ADD3
NECAP2	1.35418e-100	0.406486	0.394	0.281	2.79639e-96	CD4+ Naive T	NECAP2
CHCHD10	5.50406e-100	0.354482	0.461	0.339	1.13659e-95	CD4+ Naive T	CHCHD10
SEPTIN6	6.06985e-99	0.286461	0.698	0.565	1.25342e-94	CD4+ Naive T	SEPTIN6
RHOH	6.22003e-98	0.344064	0.475	0.35	1.28444e-93	CD4+ Naive T	RHOH
RNASET2	3.94675e-97	0.294609	0.588	0.451	8.15004e-93	CD4+ Naive T	RNASET2
TAF1D	3.47266e-96	0.351922	0.567	0.444	7.17104e-92	CD4+ Naive T	TAF1D
SPTBN1	3.92744e-96	0.480041	0.295	0.2	8.11015e-92	CD4+ Naive T	SPTBN1
UGP2	4.78018e-95	0.384923	0.438	0.323	9.87106e-91	CD4+ Naive T	UGP2
GYPC	7.91057e-95	0.274091	0.736	0.616	1.63353e-90	CD4+ Naive T	GYPC
GCC2	1.41401e-92	0.303305	0.675	0.556	2.91993e-88	CD4+ Naive T	GCC2
MSL3	4.00677e-92	0.437004	0.294	0.2	8.27398e-88	CD4+ Naive T	MSL3
HMGA1	1.14709e-87	0.403274	0.353	0.252	2.36873e-83	CD4+ Naive T	HMGA1
MTERF4	4.63707e-86	0.449945	0.307	0.214	9.57554e-82	CD4+ Naive T	MTERF4
BRI3	5.28073e-85	0.322473	0.429	0.315	1.09047e-80	CD4+ Naive T	BRI3
SUCLG2	1.4341e-83	0.459366	0.258	0.173	2.96142e-79	CD4+ Naive T	SUCLG2
NPC2	6.46409e-82	0.369421	0.322	0.226	1.33483e-77	CD4+ Naive T	NPC2
TRIM44	2.71302e-80	0.422617	0.269	0.184	5.60239e-76	CD4+ Naive T	TRIM44
CCDC66	4.53463e-79	0.351073	0.369	0.269	9.36401e-75	CD4+ Naive T	CCDC66
MBNL1	2.74464e-78	0.259872	0.743	0.643	5.66769e-74	CD4+ Naive T	MBNL1
BIN1	1.36547e-75	0.270539	0.43	0.319	2.8197e-71	CD4+ Naive T	BIN1
CLNS1A	1.84709e-75	0.336275	0.393	0.292	3.81423e-71	CD4+ Naive T	CLNS1A
ATP6V0E2	6.88401e-74	0.422716	0.265	0.184	1.42155e-69	CD4+ Naive T	ATP6V0E2
TLK1	1.10038e-69	0.305456	0.393	0.294	2.27229e-65	CD4+ Naive T	TLK1
TRIM28	2.64589e-69	0.368326	0.279	0.196	5.46375e-65	CD4+ Naive T	TRIM28
RASGRP2	6.59185e-69	0.29267	0.432	0.328	1.36122e-64	CD4+ Naive T	RASGRP2
JAK3	1.26572e-63	0.305658	0.293	0.211	2.61371e-59	CD4+ Naive T	JAK3
LAGE3	5.3511e-63	0.352963	0.264	0.187	1.105e-58	CD4+ Naive T	LAGE3
BNIP3L	6.51896e-63	0.343355	0.279	0.2	1.34616e-58	CD4+ Naive T	BNIP3L
IGBP1	9.37884e-63	0.268721	0.469	0.366	1.93673e-58	CD4+ Naive T	IGBP1
CNIH1	1.2639e-62	0.357141	0.264	0.188	2.60996e-58	CD4+ Naive T	CNIH1
ZNF91	3.42395e-61	0.353386	0.25	0.177	7.07046e-57	CD4+ Naive T	ZNF91
SNHG3	3.30719e-60	0.305023	0.35	0.261	6.82935e-56	CD4+ Naive T	SNHG3
CHMP3	1.43874e-59	0.309031	0.312	0.23	2.97099e-55	CD4+ Naive T	CHMP3
ZC3HAV1	1.50848e-59	0.270662	0.472	0.374	3.11501e-55	CD4+ Naive T	ZC3HAV1
EBLN3P	1.70675e-59	0.314316	0.302	0.222	3.52443e-55	CD4+ Naive T	EBLN3P
MALT1	1.80874e-59	0.36376	0.27	0.196	3.73506e-55	CD4+ Naive T	MALT1
R3HDM4	2.76081e-58	0.318238	0.28	0.204	5.70108e-54	CD4+ Naive T	R3HDM4
ITK	9.87699e-58	0.291402	0.352	0.266	2.0396e-53	CD4+ Naive T	ITK
OIP5-AS1	1.82027e-56	0.331945	0.294	0.217	3.75886e-52	CD4+ Naive T	OIP5-AS1
ZBTB20	3.75843e-55	0.337947	0.255	0.185	7.76116e-51	CD4+ Naive T	ZBTB20
VPS51	3.14262e-54	0.259406	0.426	0.333	6.48951e-50	CD4+ Naive T	VPS51
DMAC1	1.85086e-52	0.337007	0.253	0.184	3.82203e-48	CD4+ Naive T	DMAC1
SFXN1	1.28401e-51	0.302288	0.312	0.236	2.65148e-47	CD4+ Naive T	SFXN1
SRSF8	2.59393e-49	0.254138	0.353	0.271	5.35647e-45	CD4+ Naive T	SRSF8
FAM200B	2.88039e-47	0.291993	0.262	0.195	5.948e-43	CD4+ Naive T	FAM200B
ST3GAL1	4.51977e-42	0.293557	0.25	0.188	9.33333e-38	CD4+ Naive T	ST3GAL1
OXA1L	4.82261e-42	0.251798	0.296	0.228	9.95869e-38	CD4+ Naive T	OXA1L
VEGFB	1.08162e-41	0.26221	0.252	0.188	2.23355e-37	CD4+ Naive T	VEGFB
MAP4K4	3.59102e-41	0.259073	0.263	0.199	7.41546e-37	CD4+ Naive T	MAP4K4
RPS4Y1	2.73211e-39	0.307583	0.573	0.596	5.6418e-35	CD4+ Naive T	RPS4Y1
ABCE1	9.79305e-34	0.254267	0.253	0.196	2.02226e-29	CD4+ Naive T	ABCE1
LTB1	0	1.90578	0.962	0.467	0	Central memory T	LTB
AQP31	0	2.14546	0.611	0.16	0	Central memory T	AQP3
GPR1831	0	1.86174	0.636	0.188	0	Central memory T	GPR183
IL7R1	0	1.6367	0.954	0.526	0	Central memory T	IL7R
TCF71	0	1.08407	0.739	0.313	0	Central memory T	TCF7
RCAN31	0	1.40436	0.62	0.202	0	Central memory T	RCAN3
MAL1	0	1.50476	0.58	0.178	0	Central memory T	MAL
TMEM1231	0	1.08769	0.749	0.357	0	Central memory T	TMEM123
PLP2	0	1.42016	0.68	0.293	0	Central memory T	PLP2
COTL1	0	1.04391	0.762	0.376	0	Central memory T	COTL1
NOSIP1	0	0.97862	0.749	0.394	0	Central memory T	NOSIP
BIRC31	0	1.52491	0.53	0.185	0	Central memory T	BIRC3
TRADD	0	1.37181	0.563	0.221	0	Central memory T	TRADD
TRAT11	0	1.12364	0.555	0.235	0	Central memory T	TRAT1
TIMP1	0	1.21842	0.514	0.206	0	Central memory T	TIMP1
LIMS1	0	1.63525	0.456	0.164	0	Central memory T	LIMS1
RNASET21	0	0.867111	0.699	0.408	0	Central memory T	RNASET2
PBXIP1	0	0.785576	0.623	0.336	0	Central memory T	PBXIP1
CORO1B	0	1.03784	0.531	0.255	0	Central memory T	CORO1B
INPP4B1	0	1.26513	0.451	0.178	0	Central memory T	INPP4B
TNFRSF25	0	1.52175	0.389	0.122	0	Central memory T	TNFRSF25
CD40LG	0	1.56878	0.369	0.105	0	Central memory T	CD40LG
LEF11	0	0.781863	0.463	0.201	0	Central memory T	LEF1
ARHGAP15	0	0.792498	0.56	0.301	0	Central memory T	ARHGAP15
CYLD1	0	0.732132	0.609	0.35	0	Central memory T	CYLD
TNFAIP81	0	0.554271	0.707	0.45	0	Central memory T	TNFAIP8
PAG1	0	1.14753	0.437	0.183	0	Central memory T	PAG1
S100A11	0	0.733319	0.875	0.624	0	Central memory T	S100A11
PRKCQ-AS11	0	0.504991	0.59	0.339	0	Central memory T	PRKCQ-AS1
CD271	0	0.60712	0.524	0.274	0	Central memory T	CD27
FLT3LG1	0	0.975535	0.456	0.206	0	Central memory T	FLT3LG
CCR71	0	0.376127	0.466	0.217	0	Central memory T	CCR7
BCL21	0	0.86213	0.491	0.243	0	Central memory T	BCL2
TTC39C	0	0.870286	0.481	0.233	0	Central memory T	TTC39C
RGCC1	0	1.0517	0.432	0.185	0	Central memory T	RGCC
LDHB1	0	0.899111	0.961	0.721	0	Central memory T	LDHB
PPP1R21	0	0.516422	0.681	0.443	0	Central memory T	PPP1R2
PHACTR2	0	1.01361	0.395	0.16	0	Central memory T	PHACTR2
MCUB1	0	0.557524	0.568	0.333	0	Central memory T	MCUB
TAGAP	0	0.610209	0.569	0.335	0	Central memory T	TAGAP
SERINC51	0	1.41361	0.343	0.11	0	Central memory T	SERINC5
TNFRSF4	0	3.44496	0.251	0.02	0	Central memory T	TNFRSF4
DGKA1	0	0.985977	0.407	0.176	0	Central memory T	DGKA
TNFSF10	0	1.33941	0.374	0.145	0	Central memory T	TNFSF10
SUSD31	0	1.38565	0.339	0.112	0	Central memory T	SUSD3
ADD31	0	0.457065	0.688	0.461	0	Central memory T	ADD3
CD41	0	0.879541	0.389	0.164	0	Central memory T	CD4
CCND2	0	0.706813	0.472	0.247	0	Central memory T	CCND2
NAP1L11	0	0.574081	0.888	0.663	0	Central memory T	NAP1L1
TESPA11	0	1.25986	0.353	0.129	0	Central memory T	TESPA1
CD82	0	2.09822	0.279	0.057	0	Central memory T	CD82
ICAM2	0	0.696434	0.448	0.226	0	Central memory T	ICAM2
MDFIC	0	0.789915	0.472	0.25	0	Central memory T	MDFIC
CAMK41	0	0.861605	0.402	0.183	0	Central memory T	CAMK4
PPA11	0	0.516043	0.552	0.333	0	Central memory T	PPA1
LINC022731	0	1.47272	0.319	0.101	0	Central memory T	LINC02273
CD28	0	1.50321	0.313	0.097	0	Central memory T	CD28
CDC14A	0	1.2343	0.344	0.131	0	Central memory T	CDC14A
SELL1	0	0.586869	0.491	0.28	0	Central memory T	SELL
FAM102A1	0	0.964534	0.358	0.148	0	Central memory T	FAM102A
MAP3K1	0	1.45136	0.304	0.096	0	Central memory T	MAP3K1
TLK11	0	0.63098	0.471	0.263	0	Central memory T	TLK1
MYC1	0	1.12283	0.334	0.128	0	Central memory T	MYC
TMEM238	0	0.682611	0.421	0.215	0	Central memory T	TMEM238
IL6R	0	2.11604	0.255	0.053	0	Central memory T	IL6R
TMEM14C	0	1.1876	0.312	0.111	0	Central memory T	TMEM14C
GATA3	0	0.87637	0.383	0.185	0	Central memory T	GATA3
SH3YL11	0	0.945333	0.338	0.142	0	Central memory T	SH3YL1
THEM41	0	0.80981	0.36	0.167	0	Central memory T	THEM4
C1orf1621	0	0.694778	0.419	0.227	0	Central memory T	C1orf162
NECAP21	0	0.530778	0.447	0.256	0	Central memory T	NECAP2
NCK21	0	0.547963	0.443	0.253	0	Central memory T	NCK2
EIF3E1	0	0.42598	0.927	0.738	0	Central memory T	EIF3E
PIM21	0	0.854496	0.361	0.172	0	Central memory T	PIM2
PPP1R14B	0	0.66013	0.369	0.182	0	Central memory T	PPP1R14B
TRABD2A1	0	0.762296	0.345	0.158	0	Central memory T	TRABD2A
RPS171	0	0.488967	0.824	0.639	0	Central memory T	RPS17
USP10	0	1.27304	0.317	0.133	0	Central memory T	USP10
RILPL2	0	0.757985	0.342	0.161	0	Central memory T	RILPL2
STT3B	0	0.762423	0.355	0.176	0	Central memory T	STT3B
RPS6KA3	0	0.640925	0.373	0.195	0	Central memory T	RPS6KA3
ATP2B1	0	0.618275	0.38	0.203	0	Central memory T	ATP2B1
GSTK1	0	0.463864	0.879	0.703	0	Central memory T	GSTK1
CFAP36	0	1.08825	0.283	0.11	0	Central memory T	CFAP36
GAS51	0	0.327932	0.932	0.76	0	Central memory T	GAS5
MALT11	0	0.714885	0.34	0.17	0	Central memory T	MALT1
XIST	0	0.532185	0.372	0.205	0	Central memory T	XIST
FYB11	0	0.616615	0.92	0.762	0	Central memory T	FYB1
PRKCA1	0	0.864311	0.277	0.122	0	Central memory T	PRKCA
LPAR6	0	0.971403	0.299	0.144	0	Central memory T	LPAR6
TMEM63A	0	0.914492	0.271	0.117	0	Central memory T	TMEM63A
ATP8B2	0	0.777801	0.278	0.126	0	Central memory T	ATP8B2
PABPC11	0	0.571986	0.966	0.814	0	Central memory T	PABPC1
HELB1	0	0.804699	0.291	0.14	0	Central memory T	HELB
NFKB1	0	0.803905	0.273	0.126	0	Central memory T	NFKB1
FXYD5	0	0.57983	0.958	0.811	0	Central memory T	FXYD5
SYPL11	0	0.718144	0.268	0.13	0	Central memory T	SYPL1
CTSB	0	0.711605	0.258	0.12	0	Central memory T	CTSB
SARAF1	0	0.377857	0.961	0.824	0	Central memory T	SARAF
CTSA	0	0.906594	0.254	0.118	0	Central memory T	CTSA
HINT11	0	0.526632	0.974	0.861	0	Central memory T	HINT1
EEF21	0	0.4523	0.966	0.855	0	Central memory T	EEF2
VIM	0	0.762199	0.979	0.886	0	Central memory T	VIM
RPL36A1	0	0.458514	0.97	0.89	0	Central memory T	RPL36A
NPM11	0	0.256441	0.98	0.914	0	Central memory T	NPM1
RPL42	0	0.372809	0.994	0.965	0	Central memory T	RPL4
RPL231	0	0.322513	0.996	0.972	0	Central memory T	RPL23
EEF1B21	0	0.307475	0.996	0.973	0	Central memory T	EEF1B2
RPLP01	0	0.426861	0.997	0.976	0	Central memory T	RPLP0
RPL221	0	0.331637	0.998	0.983	0	Central memory T	RPL22
RPL71	0	0.260897	0.999	0.986	0	Central memory T	RPL7
RPS201	0	0.279977	0.999	0.988	0	Central memory T	RPS20
RPS51	0	0.289917	1	0.99	0	Central memory T	RPS5
RPS101	0	0.352126	0.999	0.99	0	Central memory T	RPS10
RPL271	0	0.260047	0.999	0.99	0	Central memory T	RPL27
RACK11	0	0.289602	0.999	0.991	0	Central memory T	RACK1
RPSA1	0	0.343056	1	0.993	0	Central memory T	RPSA
RPL10A1	0	0.32368	1	0.993	0	Central memory T	RPL10A
RPL361	0	0.304492	1	0.993	0	Central memory T	RPL36
RPS91	0	0.310949	0.999	0.992	0	Central memory T	RPS9
RPL51	0	0.294141	1	0.994	0	Central memory T	RPL5
RPL81	0	0.327153	1	0.994	0	Central memory T	RPL8
RPL91	0	0.33664	1	0.995	0	Central memory T	RPL9
RPL121	0	0.317171	1	0.995	0	Central memory T	RPL12
RPS161	0	0.277958	1	0.995	0	Central memory T	RPS16
RPL291	0	0.25456	1	0.996	0	Central memory T	RPL29
RPS4X1	0	0.380447	1	0.996	0	Central memory T	RPS4X
RPS61	0	0.375666	1	0.996	0	Central memory T	RPS6
RPL61	0	0.268016	1	0.996	0	Central memory T	RPL6
RPL111	0	0.36063	1	0.997	0	Central memory T	RPL11
RPS81	0	0.421485	1	0.997	0	Central memory T	RPS8
RPL321	0	0.287601	1	0.997	0	Central memory T	RPL32
RPL341	0	0.270014	1	0.997	0	Central memory T	RPL34
RPS181	0	0.394686	1	0.997	0	Central memory T	RPS18
RPS121	0	0.258273	1	0.997	0	Central memory T	RPS12
RPLP21	0	0.27601	1	0.997	0	Central memory T	RPLP2
RPS22	0	0.296252	1	0.997	0	Central memory T	RPS2
RPL18A1	0	0.306377	1	0.997	0	Central memory T	RPL18A
RPL181	0	0.270129	1	0.997	0	Central memory T	RPL18
RPL13A1	0	0.339114	1	0.997	0	Central memory T	RPL13A
EEF1A11	0	0.34157	1	0.998	0	Central memory T	EEF1A1
TPT11	0	0.477316	1	0.998	0	Central memory T	TPT1
RPLP11	0	0.366209	1	0.999	0	Central memory T	RPLP1
RPL131	0	0.37896	1	0.999	0	Central memory T	RPL13
ITM2A	3.16851e-304	0.47671	0.627	0.412	6.54297e-300	Central memory T	ITM2A
RSL1D11	1.23498e-300	0.428946	0.658	0.436	2.55023e-296	Central memory T	RSL1D1
GPRIN3	9.3073e-297	0.603694	0.31	0.162	1.92196e-292	Central memory T	GPRIN3
ANKRD12	3.62259e-295	0.379527	0.838	0.651	7.48064e-291	Central memory T	ANKRD12
PABPC41	2.22932e-292	0.58026	0.326	0.173	4.60354e-288	Central memory T	PABPC4
FAM107B	8.87899e-292	0.450635	0.733	0.532	1.83351e-287	Central memory T	FAM107B
EVI2B	8.75393e-289	0.414909	0.724	0.506	1.80769e-284	Central memory T	EVI2B
ERO1A	6.78416e-287	0.624912	0.287	0.146	1.40093e-282	Central memory T	ERO1A
MPRIP	5.519e-285	0.646193	0.276	0.14	1.13967e-280	Central memory T	MPRIP
PLEKHO1	2.09477e-282	0.547084	0.316	0.167	4.3257e-278	Central memory T	PLEKHO1
ABLIM11	2.15615e-282	0.569001	0.3	0.157	4.45244e-278	Central memory T	ABLIM1
ESD1	5.24892e-281	0.499912	0.386	0.216	1.0839e-276	Central memory T	ESD
CLDND1	1.71572e-279	0.469334	0.384	0.215	3.54296e-275	Central memory T	CLDND1
LDLRAP11	1.70772e-277	0.542117	0.314	0.166	3.52644e-273	Central memory T	LDLRAP1
ODF2L	9.75126e-277	0.490519	0.457	0.274	2.01364e-272	Central memory T	ODF2L
DEGS1	2.34457e-274	0.533211	0.336	0.182	4.84154e-270	Central memory T	DEGS1
SNHG51	1.25419e-272	0.409183	0.675	0.474	2.58991e-268	Central memory T	SNHG5
SAMHD1	5.61027e-271	0.424437	0.611	0.404	1.15852e-266	Central memory T	SAMHD1
CCNI1	4.12374e-268	0.294169	0.933	0.798	8.51553e-264	Central memory T	CCNI
SPTAN1	3.87822e-259	0.437221	0.463	0.281	8.00853e-255	Central memory T	SPTAN1
POU2F2	9.75299e-258	0.610291	0.278	0.148	2.01399e-253	Central memory T	POU2F2
WWP1	2.10896e-240	0.546139	0.284	0.153	4.355e-236	Central memory T	WWP1
CMTM6	7.43387e-239	0.558486	0.372	0.218	1.53509e-234	Central memory T	CMTM6
FOXP11	2.68806e-238	0.333149	0.647	0.44	5.55085e-234	Central memory T	FOXP1
YWHAH	6.38071e-237	0.424732	0.348	0.197	1.31762e-232	Central memory T	YWHAH
HPCAL1	3.68116e-235	0.537852	0.269	0.142	7.6016e-231	Central memory T	HPCAL1
CASP8AP2	1.31969e-231	0.535851	0.279	0.151	2.72517e-227	Central memory T	CASP8AP2
TMEM2041	4.68051e-231	0.555766	0.268	0.143	9.66525e-227	Central memory T	TMEM204
EIF2S31	1.09742e-230	0.345209	0.678	0.47	2.26616e-226	Central memory T	EIF2S3
R3HDM41	4.48504e-229	0.47995	0.326	0.184	9.2616e-225	Central memory T	R3HDM4
CD44	2.59095e-225	0.339146	0.766	0.567	5.3503e-221	Central memory T	CD44
AP1S2	4.45646e-223	0.487397	0.293	0.163	9.2026e-219	Central memory T	AP1S2
LEPROTL11	4.84615e-222	0.378704	0.712	0.503	1.00073e-217	Central memory T	LEPROTL1
CDKN1B	9.26029e-220	0.370517	0.499	0.317	1.91225e-215	Central memory T	CDKN1B
ANP32B1	9.93288e-217	0.292219	0.854	0.677	2.05114e-212	Central memory T	ANP32B
EIF4B1	1.0533e-216	0.299497	0.828	0.645	2.17506e-212	Central memory T	EIF4B
M6PR	2.09804e-216	0.366772	0.513	0.328	4.33245e-212	Central memory T	M6PR
PIK3IP11	1.03721e-215	0.277613	0.672	0.455	2.14184e-211	Central memory T	PIK3IP1
CFAP97	4.50919e-212	0.385351	0.419	0.257	9.31147e-208	Central memory T	CFAP97
RBPJ	6.44406e-212	0.553826	0.269	0.149	1.3307e-207	Central memory T	RBPJ
IL6ST1	7.17582e-212	0.461517	0.268	0.148	1.48181e-207	Central memory T	IL6ST
PTGER2	1.00965e-211	0.444758	0.338	0.197	2.08493e-207	Central memory T	PTGER2
PPP1CC	4.4971e-211	0.396378	0.45	0.281	9.2865e-207	Central memory T	PPP1CC
MZT2A	5.90231e-208	0.330193	0.719	0.517	1.21883e-203	Central memory T	MZT2A
ZC3HAV11	7.33517e-205	0.348297	0.531	0.349	1.51471e-200	Central memory T	ZC3HAV1
AKIRIN1	1.23053e-203	0.412623	0.353	0.209	2.54105e-199	Central memory T	AKIRIN1
SINHCAF1	9.12812e-203	0.466114	0.276	0.154	1.88496e-198	Central memory T	SINHCAF
ETS1	8.59432e-202	0.301763	0.83	0.659	1.77473e-197	Central memory T	ETS1
PLEC	2.26893e-201	0.461092	0.251	0.136	4.68533e-197	Central memory T	PLEC
DOCK10	1.30597e-198	0.453863	0.301	0.174	2.69684e-194	Central memory T	DOCK10
OSBPL8	1.30379e-196	0.347543	0.541	0.359	2.69232e-192	Central memory T	OSBPL8
ARID5B	4.31189e-196	0.38037	0.479	0.317	8.90406e-192	Central memory T	ARID5B
TMEM106B1	6.91972e-196	0.483042	0.254	0.14	1.42892e-191	Central memory T	TMEM106B
RPL171	7.37988e-195	0.253388	0.922	0.809	1.52395e-190	Central memory T	RPL17
USP3	1.92012e-194	0.385867	0.367	0.222	3.96505e-190	Central memory T	USP3
GPR171	4.14308e-194	0.445396	0.295	0.171	8.55546e-190	Central memory T	GPR171
ABRACL	1.43338e-192	0.297752	0.667	0.467	2.95994e-188	Central memory T	ABRACL
GPX41	8.88714e-192	0.308699	0.725	0.523	1.83519e-187	Central memory T	GPX4
SORL1	1.59098e-191	0.358602	0.447	0.288	3.28538e-187	Central memory T	SORL1
BTG21	2.14697e-190	0.387171	0.369	0.227	4.43349e-186	Central memory T	BTG2
ELOVL5	3.47968e-190	0.424709	0.268	0.15	7.18554e-186	Central memory T	ELOVL5
CNN2	7.85046e-187	0.313217	0.649	0.457	1.62112e-182	Central memory T	CNN2
PEBP1	8.59895e-187	0.293965	0.739	0.539	1.77568e-182	Central memory T	PEBP1
HSPD11	1.32177e-185	0.31354	0.496	0.324	2.72945e-181	Central memory T	HSPD1
BTF3L4	1.6708e-183	0.419809	0.264	0.149	3.45021e-179	Central memory T	BTF3L4
SMDT11	2.84935e-182	0.290714	0.749	0.556	5.8839e-178	Central memory T	SMDT1
SVIP1	4.31916e-181	0.361255	0.365	0.224	8.91906e-177	Central memory T	SVIP
BIN11	3.79084e-180	0.31497	0.464	0.3	7.82809e-176	Central memory T	BIN1
SERP11	7.2697e-180	0.278163	0.799	0.617	1.50119e-175	Central memory T	SERP1
ARL14EP	4.57152e-178	0.391078	0.292	0.171	9.44019e-174	Central memory T	ARL14EP
IMPDH21	4.06466e-177	0.403698	0.271	0.156	8.39353e-173	Central memory T	IMPDH2
ZNF1011	6.77116e-176	0.444019	0.261	0.151	1.39824e-171	Central memory T	ZNF101
PSIP11	3.76067e-174	0.293607	0.671	0.481	7.76579e-170	Central memory T	PSIP1
HECA	1.5001e-173	0.338172	0.331	0.2	3.09771e-169	Central memory T	HECA
CCNG11	4.86821e-173	0.399194	0.279	0.162	1.00528e-168	Central memory T	CCNG1
IL27RA	7.33734e-173	0.397483	0.33	0.201	1.51516e-168	Central memory T	IL27RA
NCOA7	1.54916e-170	0.312935	0.326	0.196	3.19901e-166	Central memory T	NCOA7
CMTM7	2.57593e-169	0.417784	0.267	0.155	5.3193e-165	Central memory T	CMTM7
DYNLT3	4.56253e-167	0.381993	0.263	0.151	9.42162e-163	Central memory T	DYNLT3
ATP5PD	9.95494e-167	0.277016	0.692	0.502	2.0557e-162	Central memory T	ATP5PD
DDX21	1.39313e-166	0.287207	0.468	0.309	2.8768e-162	Central memory T	DDX21
CSDE1	2.07071e-166	0.282472	0.705	0.514	4.27603e-162	Central memory T	CSDE1
XPC	5.36898e-166	0.340818	0.303	0.182	1.10869e-161	Central memory T	XPC
STK24	2.3723e-164	0.332047	0.333	0.202	4.89879e-160	Central memory T	STK24
UBE2Q2	3.36957e-164	0.375021	0.267	0.155	6.95816e-160	Central memory T	UBE2Q2
RCSD1	9.27586e-164	0.271995	0.524	0.351	1.91546e-159	Central memory T	RCSD1
SCML4	2.01668e-163	0.372701	0.301	0.182	4.16444e-159	Central memory T	SCML4
FKBP51	6.36919e-163	0.313883	0.44	0.289	1.31524e-158	Central memory T	FKBP5
SFXN11	6.68541e-163	0.355568	0.349	0.219	1.38054e-158	Central memory T	SFXN1
CCDC661	6.92295e-163	0.292465	0.398	0.253	1.42959e-158	Central memory T	CCDC66
ATP1A11	1.21481e-162	0.318267	0.446	0.291	2.50858e-158	Central memory T	ATP1A1
HNRNPUL1	8.12721e-161	0.295006	0.479	0.317	1.67827e-156	Central memory T	HNRNPUL1
PDCD5	7.50854e-160	0.267748	0.462	0.3	1.55051e-155	Central memory T	PDCD5
P2RY10	1.33331e-159	0.373724	0.27	0.159	2.75328e-155	Central memory T	P2RY10
RGS14	1.62219e-159	0.350521	0.278	0.164	3.34983e-155	Central memory T	RGS14
PKM	2.77564e-159	0.302305	0.604	0.424	5.73169e-155	Central memory T	PKM
STAT5B	1.51758e-158	0.353424	0.272	0.16	3.13381e-154	Central memory T	STAT5B
OIP5-AS11	3.95645e-158	0.340034	0.326	0.201	8.17007e-154	Central memory T	OIP5-AS1
STMN31	1.60815e-157	0.344301	0.298	0.18	3.32084e-153	Central memory T	STMN3
HSPB11	2.30375e-157	0.276662	0.485	0.326	4.75725e-153	Central memory T	HSPB1
EIF3A	1.02755e-156	0.26437	0.602	0.426	2.12189e-152	Central memory T	EIF3A
2025-03-09	4.27116e-156	0.316224	0.318	0.194	8.81995e-152	Central memory T	2025-03-09
CRYBG1	1.43821e-154	0.374489	0.261	0.154	2.96991e-150	Central memory T	CRYBG1
TAGLN2	6.15123e-152	0.278907	0.8	0.642	1.27023e-147	Central memory T	TAGLN2
PRDX2	1.33067e-151	0.260095	0.69	0.501	2.74783e-147	Central memory T	PRDX2
TBL1XR1	1.54121e-151	0.320936	0.322	0.199	3.1826e-147	Central memory T	TBL1XR1
DARS	2.10915e-151	0.331888	0.293	0.178	4.35539e-147	Central memory T	DARS
TSPO	2.70898e-151	0.250786	0.754	0.572	5.59405e-147	Central memory T	TSPO
DMAC11	4.80081e-151	0.334785	0.282	0.17	9.91368e-147	Central memory T	DMAC1
LPIN2	7.63108e-150	0.310468	0.37	0.236	1.57582e-145	Central memory T	LPIN2
NSD3	1.08559e-149	0.271089	0.655	0.474	2.24174e-145	Central memory T	NSD3
CORO7	1.48175e-148	0.316784	0.254	0.149	3.0598e-144	Central memory T	CORO7
EIF3L1	1.96311e-148	0.254742	0.717	0.534	4.05383e-144	Central memory T	EIF3L
VSIR	5.2143e-148	0.262229	0.447	0.292	1.07675e-143	Central memory T	VSIR
ATP6V0E21	1.02116e-147	0.344687	0.284	0.172	2.1087e-143	Central memory T	ATP6V0E2
POLR2J3.1	2.46395e-147	0.306751	0.409	0.273	5.08806e-143	Central memory T	POLR2J3.1
MAPKAPK5-AS11	9.77101e-147	0.303072	0.359	0.229	2.01771e-142	Central memory T	MAPKAPK5-AS1
SEPTIN61	1.14978e-146	0.25896	0.723	0.546	2.37429e-142	Central memory T	SEPTIN6
LARS	1.26476e-145	0.296508	0.318	0.198	2.61173e-141	Central memory T	LARS
PCNX1	1.66192e-145	0.362223	0.287	0.177	3.43186e-141	Central memory T	PCNX1
ESYT1	2.89928e-143	0.305378	0.269	0.161	5.98701e-139	Central memory T	ESYT1
SELENOM1	2.78677e-141	0.312544	0.302	0.187	5.75469e-137	Central memory T	SELENOM
NMRK1	7.0858e-141	0.300891	0.275	0.167	1.46322e-136	Central memory T	NMRK1
FTX	5.39126e-140	0.291014	0.361	0.235	1.11329e-135	Central memory T	FTX
SAMSN1	8.45492e-140	0.253947	0.328	0.205	1.74594e-135	Central memory T	SAMSN1
CNIH11	1.7276e-138	0.329119	0.285	0.175	3.56749e-134	Central memory T	CNIH1
AIDA	1.53976e-137	0.317011	0.255	0.153	3.1796e-133	Central memory T	AIDA
DCK	5.17799e-137	0.309887	0.287	0.177	1.06926e-132	Central memory T	DCK
VPS35	8.36038e-137	0.266254	0.343	0.219	1.72642e-132	Central memory T	VPS35
PTEN	2.85669e-136	0.261951	0.374	0.242	5.89907e-132	Central memory T	PTEN
SNHG321	3.44334e-136	0.290545	0.301	0.187	7.11051e-132	Central memory T	SNHG32
SNHG251	6.01428e-135	0.310903	0.284	0.176	1.24195e-130	Central memory T	SNHG25
SMAP1	2.86814e-134	0.253279	0.35	0.224	5.92272e-130	Central memory T	SMAP1
SPTBN11	6.31851e-134	0.289159	0.301	0.19	1.30477e-129	Central memory T	SPTBN1
ASF1A	2.12432e-132	0.298376	0.254	0.153	4.38671e-128	Central memory T	ASF1A
HTATSF1	6.0147e-132	0.280586	0.305	0.192	1.24203e-127	Central memory T	HTATSF1
TCEAL8	8.30584e-132	0.289009	0.255	0.154	1.71516e-127	Central memory T	TCEAL8
EIF2A1	4.49112e-131	0.265968	0.396	0.262	9.27417e-127	Central memory T	EIF2A
MRPS331	7.7978e-130	0.288446	0.28	0.175	1.61025e-125	Central memory T	MRPS33
CNTRL	8.94233e-129	0.280399	0.329	0.213	1.84659e-124	Central memory T	CNTRL
SNHG16	1.51578e-128	0.262807	0.473	0.325	3.13009e-124	Central memory T	SNHG16
MKRN1	4.21355e-128	0.264762	0.312	0.198	8.70099e-124	Central memory T	MKRN1
PDE7A1	1.95096e-127	0.301945	0.301	0.192	4.02872e-123	Central memory T	PDE7A
SLC2A3	1.81245e-124	0.274305	0.25	0.153	3.7427e-120	Central memory T	SLC2A3
NORAD	1.26344e-121	0.264721	0.335	0.22	2.60901e-117	Central memory T	NORAD
ST3GAL11	9.31475e-112	0.264124	0.274	0.175	1.92349e-107	Central memory T	ST3GAL1
HIST1H1D	9.66937e-107	0.26247	0.455	0.327	1.99672e-102	Central memory T	HIST1H1D
EIF2AK2	1.22174e-105	0.258081	0.279	0.182	2.52289e-101	Central memory T	EIF2AK2
STAT1	4.58066e-88	0.284875	0.401	0.289	9.45906e-84	Central memory T	STAT1
JUNB	8.24358e-60	0.455346	0.647	0.535	1.7023e-55	Central memory T	JUNB
PCLAF	0	8.17917	0.658	0.005	0	Proliferating T	PCLAF
TYMS	0	9.48612	0.635	0.002	0	Proliferating T	TYMS
MKI67	0	8.32303	0.608	0.005	0	Proliferating T	MKI67
CLSPN	0	6.9426	0.519	0.005	0	Proliferating T	CLSPN
TK1	0	7.97748	0.512	0.003	0	Proliferating T	TK1
CENPM	0	4.88308	0.523	0.025	0	Proliferating T	CENPM
ZWINT	0	6.51583	0.492	0.007	0	Proliferating T	ZWINT
MCM4	0	4.88549	0.481	0.021	0	Proliferating T	MCM4
BIRC5	0	9.97707	0.45	0.001	0	Proliferating T	BIRC5
RRM2	0	7.986	0.431	0.003	0	Proliferating T	RRM2
GINS2	0	6.51451	0.431	0.005	0	Proliferating T	GINS2
CDT1	0	8.30939	0.419	0.002	0	Proliferating T	CDT1
TOP2A	0	7.13982	0.415	0.004	0	Proliferating T	TOP2A
CHEK1	0	5.40219	0.415	0.009	0	Proliferating T	CHEK1
CENPU	0	5.6365	0.396	0.008	0	Proliferating T	CENPU
E2F1	0	7.09591	0.381	0.003	0	Proliferating T	E2F1
CENPF	0	6.03938	0.385	0.013	0	Proliferating T	CENPF
TPX2	0	5.95078	0.35	0.008	0	Proliferating T	TPX2
MCM2	0	5.26997	0.35	0.009	0	Proliferating T	MCM2
FANCI	0	4.52199	0.346	0.014	0	Proliferating T	FANCI
ASPM	0	7.01624	0.335	0.004	0	Proliferating T	ASPM
BRCA1	0	4.75713	0.342	0.012	0	Proliferating T	BRCA1
CDKN3	0	5.29769	0.331	0.011	0	Proliferating T	CDKN3
ASF1B	0	5.45218	0.319	0.007	0	Proliferating T	ASF1B
ORC6	0	4.75848	0.323	0.012	0	Proliferating T	ORC6
CENPW	0	5.48621	0.315	0.007	0	Proliferating T	CENPW
GGH	0	5.06524	0.304	0.007	0	Proliferating T	GGH
BRCA2	0	4.29446	0.304	0.014	0	Proliferating T	BRCA2
UBE2C	0	9.7592	0.288	0.001	0	Proliferating T	UBE2C
IGFBP7	0	5.29766	0.296	0.014	0	Proliferating T	IGFBP7
CENPN	0	4.79437	0.292	0.01	0	Proliferating T	CENPN
FAM111B	0	9.27498	0.281	0.001	0	Proliferating T	FAM111B
HMGB3	0	5.22149	0.288	0.008	0	Proliferating T	HMGB3
RAD51AP1	0	6.25621	0.281	0.003	0	Proliferating T	RAD51AP1
CEP55	0	7.33163	0.269	0.002	0	Proliferating T	CEP55
TROAP	0	7.86884	0.262	0.001	0	Proliferating T	TROAP
CDK1	0	6.51877	0.254	0.003	0	Proliferating T	CDK1
TIMELESS	0	4.36139	0.258	0.01	0	Proliferating T	TIMELESS
TCF19	4.35575e-295	3.95355	0.319	0.017	8.99463e-291	Proliferating T	TCF19
HIST1H1B	2.96465e-288	5.54573	0.277	0.013	6.12201e-284	Proliferating T	HIST1H1B
STMN1	1.73139e-286	5.12024	0.915	0.184	3.57531e-282	Proliferating T	STMN1
MCM5	7.24226e-286	3.6796	0.596	0.06	1.49553e-281	Proliferating T	MCM5
MCM7	8.50879e-270	3.70857	0.638	0.074	1.75707e-265	Proliferating T	MCM7
CENPE	2.19295e-265	4.35083	0.277	0.014	4.52844e-261	Proliferating T	CENPE
DHFR	2.00703e-264	3.72021	0.5	0.045	4.14451e-260	Proliferating T	DHFR
SMC2	1.49221e-246	3.39981	0.615	0.072	3.08141e-242	Proliferating T	SMC2
CKS1B	3.11787e-244	3.56351	0.565	0.062	6.4384e-240	Proliferating T	CKS1B
CENPH	9.35446e-237	3.2464	0.45	0.04	1.9317e-232	Proliferating T	CENPH
ACOT7	2.37891e-213	3.2601	0.377	0.031	4.91244e-209	Proliferating T	ACOT7
FEN1	9.57471e-205	3.70477	0.404	0.038	1.97718e-200	Proliferating T	FEN1
HELLS	4.1356e-204	3.507	0.542	0.068	8.54002e-200	Proliferating T	HELLS
PCNA	1.24265e-202	3.92946	0.65	0.104	2.56606e-198	Proliferating T	PCNA
UBE2T	3.3018e-197	3.6801	0.285	0.02	6.81822e-193	Proliferating T	UBE2T
LMNB1	9.39976e-189	3.13683	0.508	0.062	1.94105e-184	Proliferating T	LMNB1
IFI27L1	1.77122e-186	3.19959	0.35	0.03	3.65757e-182	Proliferating T	IFI27L1
EZH2	2.29228e-175	3.28434	0.412	0.044	4.73356e-171	Proliferating T	EZH2
GMNN	4.77389e-174	3.38961	0.354	0.033	9.85808e-170	Proliferating T	GMNN
MCM6	1.59085e-162	3.26443	0.415	0.048	3.2851e-158	Proliferating T	MCM6
CHAF1A	3.181e-159	3.18631	0.327	0.031	6.56877e-155	Proliferating T	CHAF1A
CKS2	4.73588e-148	3.33842	0.423	0.054	9.77959e-144	Proliferating T	CKS2
PHF19	4.40013e-144	2.65747	0.569	0.096	9.08626e-140	Proliferating T	PHF19
CD38	1.09062e-143	3.27984	0.277	0.025	2.25212e-139	Proliferating T	CD38
WDR76	2.49241e-141	2.75175	0.392	0.048	5.14683e-137	Proliferating T	WDR76
MAD2L1	8.45105e-137	2.89564	0.427	0.059	1.74514e-132	Proliferating T	MAD2L1
ATAD2	3.41441e-128	3.09116	0.485	0.08	7.05075e-124	Proliferating T	ATAD2
NUDT1	4.81193e-128	2.46635	0.712	0.17	9.93663e-124	Proliferating T	NUDT1
SNRNP25	1.27039e-126	2.57921	0.438	0.064	2.62335e-122	Proliferating T	SNRNP25
LIG1	1.6379e-126	2.82751	0.404	0.056	3.38226e-122	Proliferating T	LIG1
SMC4	3.26695e-126	2.63468	0.627	0.13	6.74625e-122	Proliferating T	SMC4
DSN1	9.10642e-126	3.00657	0.25	0.023	1.88048e-121	Proliferating T	DSN1
CCDC34	1.66665e-123	2.93475	0.288	0.03	3.44164e-119	Proliferating T	CCDC34
SGO2	4.79595e-123	3.32213	0.25	0.023	9.90365e-119	Proliferating T	SGO2
RPL39L	2.29964e-120	2.55512	0.362	0.046	4.74876e-116	Proliferating T	RPL39L
HMGB2	3.28666e-118	3.24427	0.923	0.477	6.78695e-114	Proliferating T	HMGB2
GAPDH	1.21564e-116	1.65428	1	0.944	2.51029e-112	Proliferating T	GAPDH
CDCA7	1.396e-116	3.12489	0.254	0.025	2.88274e-112	Proliferating T	CDCA7
PTTG1	1.44007e-116	3.49025	0.512	0.097	2.97374e-112	Proliferating T	PTTG1
ITGB3BP	1.03665e-113	2.39608	0.438	0.069	2.14069e-109	Proliferating T	ITGB3BP
CARHSP1	2.79967e-112	2.32515	0.704	0.186	5.78131e-108	Proliferating T	CARHSP1
MCM3	1.05076e-111	2.76637	0.535	0.109	2.16982e-107	Proliferating T	MCM3
ATAD5	1.56732e-110	2.86254	0.342	0.046	3.23651e-106	Proliferating T	ATAD5
TMEM106C	2.06233e-110	2.55754	0.527	0.103	4.25872e-106	Proliferating T	TMEM106C
TUBA1B	2.58616e-110	3.22469	0.915	0.541	5.34041e-106	Proliferating T	TUBA1B
FABP5	3.19911e-106	2.62941	0.523	0.104	6.60616e-102	Proliferating T	FABP5
RFC4	5.25676e-105	2.61693	0.358	0.052	1.08552e-100	Proliferating T	RFC4
DTYMK	1.16691e-103	2.43151	0.481	0.09	2.40966e-99	Proliferating T	DTYMK
FBXO5	4.04299e-103	3.00319	0.269	0.031	8.34878e-99	Proliferating T	FBXO5
DUT	1.8094e-100	2.8488	0.815	0.323	3.73642e-96	Proliferating T	DUT
TFDP1	2.95886e-100	2.20298	0.515	0.103	6.11005e-96	Proliferating T	TFDP1
BARD1	5.84107e-100	2.54103	0.308	0.04	1.20618e-95	Proliferating T	BARD1
HMGN2	3.12128e-98	2.21752	0.954	0.708	6.44544e-94	Proliferating T	HMGN2
PTMA	1.05605e-97	1.14765	1	0.996	2.18074e-93	Proliferating T	PTMA
FCER1G	3.19556e-96	3.97812	0.269	0.035	6.59882e-92	Proliferating T	FCER1G
DNAJC9	3.19312e-95	2.28051	0.619	0.159	6.59379e-91	Proliferating T	DNAJC9
RPA3	6.41852e-94	2.25096	0.688	0.203	1.32543e-89	Proliferating T	RPA3
RRM1	8.88732e-94	2.30991	0.415	0.073	1.83523e-89	Proliferating T	RRM1
TUBB	1.88974e-89	2.85963	0.804	0.351	3.90232e-85	Proliferating T	TUBB
H2AFV	1.56767e-88	2.08217	0.888	0.483	3.23724e-84	Proliferating T	H2AFV
CTBP2	4.65412e-88	2.8261	0.254	0.032	9.61075e-84	Proliferating T	CTBP2
HMGB1	5.60247e-87	1.39616	0.992	0.942	1.15691e-82	Proliferating T	HMGB1
MYL6B	8.04487e-87	2.31049	0.254	0.032	1.66127e-82	Proliferating T	MYL6B
NASP	1.06808e-86	2.14388	0.765	0.282	2.20558e-82	Proliferating T	NASP
RFC2	2.23645e-86	2.36249	0.342	0.055	4.61827e-82	Proliferating T	RFC2
NCAPD2	3.42899e-86	2.34516	0.358	0.06	7.08086e-82	Proliferating T	NCAPD2
HIRIP3	1.72813e-85	2.17267	0.438	0.087	3.56858e-81	Proliferating T	HIRIP3
H2AFZ	1.32401e-84	2.13982	0.942	0.608	2.73409e-80	Proliferating T	H2AFZ
CFL1	1.81154e-84	1.06357	0.992	0.973	3.74082e-80	Proliferating T	CFL1
PFN1	1.7126e-83	1.20549	1	0.983	3.53652e-79	Proliferating T	PFN1
COX8A	8.59521e-83	1.49789	0.946	0.699	1.77491e-78	Proliferating T	COX8A
ACTB	1.91599e-82	1.36847	1	0.993	3.95652e-78	Proliferating T	ACTB
TYROBP	9.45482e-82	2.10398	0.558	0.146	1.95242e-77	Proliferating T	TYROBP
IDH2	3.17188e-81	1.86096	0.773	0.286	6.54994e-77	Proliferating T	IDH2
LRR1	2.97163e-80	2.39431	0.262	0.036	6.13641e-76	Proliferating T	LRR1
PXMP2	2.38219e-79	2.71963	0.25	0.034	4.91923e-75	Proliferating T	PXMP2
MTHFD1	6.61294e-79	2.39059	0.288	0.044	1.36557e-74	Proliferating T	MTHFD1
DEK	5.6507e-78	1.73499	0.912	0.63	1.16687e-73	Proliferating T	DEK
CBX5	1.16621e-77	1.91695	0.577	0.152	2.40822e-73	Proliferating T	CBX5
PPIA	3.25897e-76	0.946966	1	0.966	6.72978e-72	Proliferating T	PPIA
CENPX	1.11607e-75	2.03477	0.619	0.184	2.30469e-71	Proliferating T	CENPX
H3F3A	1.57132e-75	0.931495	1	0.975	3.24477e-71	Proliferating T	H3F3A
SLC25A5	1.69863e-75	1.69595	0.915	0.541	3.50768e-71	Proliferating T	SLC25A5
DDX39A	7.50082e-75	2.00256	0.604	0.174	1.54892e-70	Proliferating T	DDX39A
GGCT	5.08564e-74	1.88835	0.438	0.094	1.05018e-69	Proliferating T	GGCT
NSD2	9.9319e-72	2.47734	0.308	0.053	2.05094e-67	Proliferating T	NSD2
DNMT1	3.26646e-71	1.91348	0.738	0.283	6.74523e-67	Proliferating T	DNMT1
DBI	3.57941e-71	1.31994	0.965	0.622	7.39149e-67	Proliferating T	DBI
SKA2	3.74947e-71	2.00262	0.538	0.144	7.74265e-67	Proliferating T	SKA2
H2AFY	1.93046e-70	1.73851	0.765	0.293	3.9864e-66	Proliferating T	H2AFY
CDKN2A	2.05497e-70	2.11033	0.315	0.055	4.24351e-66	Proliferating T	CDKN2A
HADH	2.99816e-70	1.96645	0.354	0.067	6.1912e-66	Proliferating T	HADH
HPRT1	1.28169e-69	1.82715	0.565	0.156	2.64669e-65	Proliferating T	HPRT1
HNRNPA2B1	1.67001e-69	1.11671	0.973	0.879	3.44856e-65	Proliferating T	HNRNPA2B1
PSME2	2.84985e-69	1.50466	0.935	0.606	5.88493e-65	Proliferating T	PSME2
MT2A	5.07899e-69	2.00582	0.785	0.329	1.04881e-64	Proliferating T	MT2A
RANBP1	6.69399e-69	1.8143	0.762	0.308	1.38231e-64	Proliferating T	RANBP1
H2AFX	1.75262e-67	2.54935	0.365	0.076	3.61916e-63	Proliferating T	H2AFX
NCAPD3	3.47363e-67	2.12548	0.335	0.064	7.17305e-63	Proliferating T	NCAPD3
UNG	7.58696e-67	2.27871	0.292	0.051	1.56671e-62	Proliferating T	UNG
SLBP	3.94517e-65	1.94371	0.658	0.235	8.14677e-61	Proliferating T	SLBP
PSMA4	5.90604e-65	1.59306	0.812	0.348	1.2196e-60	Proliferating T	PSMA4
ACAT2	2.99153e-64	1.77552	0.45	0.107	6.17751e-60	Proliferating T	ACAT2
SNRPB	6.22604e-64	1.31604	0.919	0.612	1.28568e-59	Proliferating T	SNRPB
CCDC28B	1.50249e-63	1.92117	0.354	0.072	3.10264e-59	Proliferating T	CCDC28B
ANP32B2	1.84895e-63	1.27175	0.942	0.715	3.81807e-59	Proliferating T	ANP32B
NUCKS1	1.94203e-63	1.36251	0.931	0.626	4.01028e-59	Proliferating T	NUCKS1
KPNA2	3.05104e-63	2.09735	0.346	0.07	6.3004e-59	Proliferating T	KPNA2
YBX1	3.56522e-61	0.924028	0.985	0.893	7.36219e-57	Proliferating T	YBX1
TOPBP1	4.04279e-61	1.91922	0.423	0.103	8.34837e-57	Proliferating T	TOPBP1
MYL6	1.36059e-60	0.88773	0.985	0.952	2.80962e-56	Proliferating T	MYL6
RAN	1.77347e-59	1.25041	0.938	0.714	3.66222e-55	Proliferating T	RAN
TMPO	2.26582e-59	1.76093	0.742	0.314	4.67893e-55	Proliferating T	TMPO
CHCHD2	2.93366e-59	1.00593	0.977	0.87	6.058e-55	Proliferating T	CHCHD2
CCDC167	3.91966e-59	1.62072	0.604	0.193	8.09409e-55	Proliferating T	CCDC167
COX5A	9.58757e-59	1.3818	0.862	0.48	1.97983e-54	Proliferating T	COX5A
NME1	1.19477e-58	1.85197	0.446	0.116	2.46721e-54	Proliferating T	NME1
ENO1	1.81709e-58	1.27549	0.946	0.682	3.7523e-54	Proliferating T	ENO1
CALM3	6.59046e-58	1.56357	0.865	0.491	1.36093e-53	Proliferating T	CALM3
PMVK	6.66773e-58	1.58208	0.512	0.142	1.37689e-53	Proliferating T	PMVK
ANP32E	1.31267e-57	1.81007	0.765	0.361	2.71067e-53	Proliferating T	ANP32E
SMC1A	1.7282e-57	1.82639	0.6	0.202	3.56873e-53	Proliferating T	SMC1A
HNRNPAB	2.64263e-57	1.73527	0.685	0.261	5.45704e-53	Proliferating T	HNRNPAB
ARPC2	3.04358e-57	0.91235	0.988	0.921	6.285e-53	Proliferating T	ARPC2
TPI1	3.27941e-57	1.43855	0.888	0.562	6.77198e-53	Proliferating T	TPI1
SSRP1	4.0877e-57	1.63605	0.55	0.168	8.44111e-53	Proliferating T	SSRP1
FDPS	8.8438e-57	1.44729	0.708	0.258	1.82625e-52	Proliferating T	FDPS
LSM4	1.04952e-56	1.57384	0.754	0.324	2.16727e-52	Proliferating T	LSM4
LSM3	2.96806e-55	1.45267	0.788	0.361	6.12903e-51	Proliferating T	LSM3
GUSB	4.41243e-55	1.58122	0.435	0.111	9.11166e-51	Proliferating T	GUSB
PAICS	2.83222e-54	2.05347	0.308	0.064	5.84853e-50	Proliferating T	PAICS
ANXA2	3.22298e-54	1.47764	0.854	0.454	6.65544e-50	Proliferating T	ANXA2
TXNDC17	5.1457e-54	1.79676	0.562	0.187	1.06259e-49	Proliferating T	TXNDC17
SHMT2	6.27974e-54	1.66401	0.381	0.091	1.29677e-49	Proliferating T	SHMT2
ANAPC11	1.72686e-53	1.39486	0.781	0.347	3.56596e-49	Proliferating T	ANAPC11
CLIC1	4.21178e-53	1.00843	0.973	0.761	8.69732e-49	Proliferating T	CLIC1
POMP	4.86371e-53	1.29296	0.865	0.473	1.00436e-48	Proliferating T	POMP
NCR3	4.87068e-53	1.82466	0.45	0.127	1.0058e-48	Proliferating T	NCR3
PSMC3	1.03121e-52	1.36938	0.688	0.253	2.12946e-48	Proliferating T	PSMC3
MPST	1.25523e-52	1.6412	0.319	0.068	2.59205e-48	Proliferating T	MPST
JPT1	2.05051e-52	1.68744	0.758	0.344	4.2343e-48	Proliferating T	JPT1
ATP5MC3	2.18984e-52	1.14482	0.931	0.622	4.52202e-48	Proliferating T	ATP5MC3
PRDX3	3.85164e-52	1.66242	0.481	0.141	7.95364e-48	Proliferating T	PRDX3
ALYREF	1.7108e-51	1.71977	0.604	0.22	3.5328e-47	Proliferating T	ALYREF
HDGF	3.00557e-51	1.54902	0.631	0.232	6.2065e-47	Proliferating T	HDGF
PRIM2	3.19246e-51	1.8389	0.304	0.065	6.59242e-47	Proliferating T	PRIM2
SMS	3.36688e-51	1.60143	0.488	0.144	6.95261e-47	Proliferating T	SMS
PRIM1	5.54478e-51	2.08039	0.323	0.073	1.145e-46	Proliferating T	PRIM1
LSM2	8.77616e-51	1.36689	0.692	0.267	1.81228e-46	Proliferating T	LSM2
TXN	1.38279e-50	1.47759	0.846	0.483	2.85547e-46	Proliferating T	TXN
AP2S1	1.92383e-50	1.33874	0.785	0.365	3.97271e-46	Proliferating T	AP2S1
KIF22	2.03042e-50	1.70416	0.45	0.127	4.19281e-46	Proliferating T	KIF22
TUBA1C	5.47802e-50	1.90688	0.454	0.131	1.13121e-45	Proliferating T	TUBA1C
HAUS1	8.73972e-50	1.6181	0.388	0.099	1.80475e-45	Proliferating T	HAUS1
ARPC3	2.7418e-49	0.807812	0.988	0.893	5.66181e-45	Proliferating T	ARPC3
CBX3	2.83114e-49	1.35521	0.823	0.452	5.8463e-45	Proliferating T	CBX3
UBE2S	2.83487e-49	2.20251	0.5	0.166	5.854e-45	Proliferating T	UBE2S
CACYBP	2.95622e-49	1.3651	0.75	0.331	6.1046e-45	Proliferating T	CACYBP
KLRF1	3.52787e-49	1.96755	0.396	0.11	7.28506e-45	Proliferating T	KLRF1
TESC	6.76e-49	1.54379	0.4	0.104	1.39594e-44	Proliferating T	TESC
LYN	1.10267e-48	2.10641	0.258	0.051	2.27701e-44	Proliferating T	LYN
RPL26L1	1.54599e-48	1.42892	0.415	0.111	3.19247e-44	Proliferating T	RPL26L1
HLA-DRA	1.56848e-48	1.46128	0.692	0.295	3.23892e-44	Proliferating T	HLA-DRA
EBP	2.26241e-48	1.53683	0.623	0.227	4.67187e-44	Proliferating T	EBP
PPP1CA	2.85498e-48	1.04667	0.942	0.618	5.89553e-44	Proliferating T	PPP1CA
YWHAH1	2.94679e-48	1.39144	0.631	0.229	6.08511e-44	Proliferating T	YWHAH
CENPK	3.03817e-48	1.65863	0.477	0.145	6.27383e-44	Proliferating T	CENPK
ACAA2	3.793e-48	1.2625	0.638	0.224	7.83255e-44	Proliferating T	ACAA2
BCL2L12	4.16796e-48	1.76918	0.277	0.058	8.60684e-44	Proliferating T	BCL2L12
PSMB3	9.17255e-48	1.19764	0.85	0.507	1.89413e-43	Proliferating T	PSMB3
DCTPP1	1.80381e-47	1.71044	0.423	0.12	3.72487e-43	Proliferating T	DCTPP1
MRPL52	2.06135e-47	1.31978	0.685	0.273	4.25668e-43	Proliferating T	MRPL52
ARPC5	2.09275e-47	1.13258	0.938	0.659	4.32153e-43	Proliferating T	ARPC5
TALDO1	2.88095e-47	1.38096	0.735	0.342	5.94915e-43	Proliferating T	TALDO1
HSPB111	3.11276e-47	1.33591	0.662	0.253	6.42786e-43	Proliferating T	HSPB11
PSMB2	3.27144e-47	1.4552	0.712	0.309	6.75551e-43	Proliferating T	PSMB2
YEATS4	5.94885e-47	1.78553	0.408	0.115	1.22844e-42	Proliferating T	YEATS4
BLOC1S1	6.35866e-47	1.10826	0.869	0.498	1.31306e-42	Proliferating T	BLOC1S1
COX6C	8.86434e-47	0.910872	0.954	0.814	1.83049e-42	Proliferating T	COX6C
LGALS1	9.8989e-47	1.8399	0.881	0.542	2.04412e-42	Proliferating T	LGALS1
PSMD14	2.78254e-46	1.42239	0.485	0.149	5.74595e-42	Proliferating T	PSMD14
LCP1	3.70607e-46	1.04648	0.95	0.736	7.65304e-42	Proliferating T	LCP1
SET	3.89386e-46	0.912278	0.946	0.771	8.04081e-42	Proliferating T	SET
FIBP	5.21882e-46	1.31261	0.6	0.211	1.07769e-41	Proliferating T	FIBP
PGAM1	6.25529e-46	1.25937	0.808	0.418	1.29172e-41	Proliferating T	PGAM1
NCAPH2	6.51115e-46	1.93533	0.254	0.052	1.34455e-41	Proliferating T	NCAPH2
BRI3BP	2.54702e-45	1.78071	0.254	0.052	5.2596e-41	Proliferating T	BRI3BP
PSMD8	4.23896e-45	1.13894	0.85	0.482	8.75345e-41	Proliferating T	PSMD8
MRPL37	4.61113e-45	1.63773	0.369	0.097	9.52199e-41	Proliferating T	MRPL37
TPM4	7.56736e-45	1.57339	0.669	0.291	1.56266e-40	Proliferating T	TPM4
ATP1B3	1.02749e-44	1.37904	0.646	0.255	2.12177e-40	Proliferating T	ATP1B3
COX6A1	1.18295e-44	0.967759	0.942	0.728	2.44279e-40	Proliferating T	COX6A1
CDK4	3.40673e-44	1.58985	0.404	0.115	7.03489e-40	Proliferating T	CDK4
DCPS	3.95097e-44	1.35827	0.385	0.102	8.15874e-40	Proliferating T	DCPS
SNRPD1	5.725e-44	1.35765	0.746	0.368	1.18221e-39	Proliferating T	SNRPD1
HSP90AA1	1.34412e-43	0.805707	0.985	0.91	2.77561e-39	Proliferating T	HSP90AA1
ATP5MF	1.37549e-43	1.13498	0.888	0.55	2.84039e-39	Proliferating T	ATP5MF
SUPT16H	2.38603e-43	1.33939	0.681	0.291	4.92715e-39	Proliferating T	SUPT16H
POLD3	4.51976e-43	2.02021	0.262	0.058	9.3333e-39	Proliferating T	POLD3
HNRNPA3	6.93144e-43	1.08332	0.927	0.671	1.43134e-38	Proliferating T	HNRNPA3
MRPL13	6.95392e-43	1.31293	0.462	0.142	1.43598e-38	Proliferating T	MRPL13
RBBP7	8.10444e-43	1.33472	0.685	0.284	1.67357e-38	Proliferating T	RBBP7
SERF2	1.19556e-42	0.59333	0.992	0.976	2.46883e-38	Proliferating T	SERF2
UBE2A	1.35648e-42	1.31601	0.546	0.19	2.80113e-38	Proliferating T	UBE2A
GZMA	1.45618e-42	1.22139	0.854	0.609	3.00701e-38	Proliferating T	GZMA
C12orf75	1.58961e-42	1.05373	0.908	0.492	3.28255e-38	Proliferating T	C12orf75
COX7B	2.80007e-42	1.12989	0.888	0.565	5.78214e-38	Proliferating T	COX7B
YWHAE	3.11169e-42	1.40381	0.677	0.304	6.42563e-38	Proliferating T	YWHAE
PSMA7	4.3666e-42	0.97599	0.935	0.738	9.01703e-38	Proliferating T	PSMA7
LDHA	4.70817e-42	1.1377	0.862	0.576	9.72238e-38	Proliferating T	LDHA
PSMA2	6.93496e-42	1.22163	0.785	0.388	1.43207e-37	Proliferating T	PSMA2
HAT1	9.13588e-42	1.68958	0.462	0.153	1.88656e-37	Proliferating T	HAT1
COPS3	1.29311e-41	1.31683	0.512	0.172	2.67027e-37	Proliferating T	COPS3
GSTP1	1.6353e-41	1.29889	0.892	0.626	3.37689e-37	Proliferating T	GSTP1
SMC3	1.82891e-41	1.42294	0.704	0.322	3.7767e-37	Proliferating T	SMC3
NAA38	3.533e-41	1.20578	0.754	0.344	7.29565e-37	Proliferating T	NAA38
PDIA6	7.97423e-41	1.27913	0.735	0.36	1.64668e-36	Proliferating T	PDIA6
RCC2	9.08858e-41	1.71856	0.323	0.085	1.87679e-36	Proliferating T	RCC2
PSMB6	1.10941e-40	1.10311	0.812	0.401	2.29094e-36	Proliferating T	PSMB6
CEP78	1.14654e-40	1.2326	0.542	0.19	2.36761e-36	Proliferating T	CEP78
ILF2	1.87981e-40	1.20158	0.727	0.326	3.88182e-36	Proliferating T	ILF2
DNAJB11	5.45247e-40	1.40838	0.377	0.107	1.12593e-35	Proliferating T	DNAJB11
ACTG1	6.4698e-40	1.1277	0.992	0.958	1.33601e-35	Proliferating T	ACTG1
PSMA5	1.03027e-39	1.17487	0.8	0.415	2.12751e-35	Proliferating T	PSMA5
PSMB9	1.49181e-39	0.91002	0.931	0.725	3.08059e-35	Proliferating T	PSMB9
SNRPE	1.51562e-39	1.22444	0.75	0.384	3.12976e-35	Proliferating T	SNRPE
UQCC2	2.0505e-39	1.52942	0.419	0.132	4.23427e-35	Proliferating T	UQCC2
PARK7	2.34819e-39	0.956864	0.904	0.632	4.84901e-35	Proliferating T	PARK7
MAD2L2	2.49944e-39	1.34348	0.427	0.132	5.16135e-35	Proliferating T	MAD2L2
COMMD4	3.22806e-39	1.241	0.485	0.16	6.66595e-35	Proliferating T	COMMD4
DPM2	4.23106e-39	1.39386	0.435	0.135	8.73713e-35	Proliferating T	DPM2
CLTA	4.78987e-39	1.07716	0.773	0.38	9.89108e-35	Proliferating T	CLTA
SDF2L1	7.20491e-39	1.28109	0.627	0.252	1.48781e-34	Proliferating T	SDF2L1
TTF2	7.47673e-39	1.76405	0.25	0.057	1.54394e-34	Proliferating T	TTF2
HMGN1	1.08962e-38	0.928964	0.935	0.687	2.25007e-34	Proliferating T	HMGN1
KIF20B	1.14381e-38	1.83243	0.342	0.098	2.36196e-34	Proliferating T	KIF20B
SNRPF	1.25904e-38	1.13681	0.808	0.467	2.59993e-34	Proliferating T	SNRPF
RAD51C	1.36952e-38	1.53179	0.342	0.094	2.82807e-34	Proliferating T	RAD51C
GLRX3	1.42224e-38	1.24222	0.492	0.166	2.93692e-34	Proliferating T	GLRX3
HNRNPD	1.53146e-38	1.10847	0.869	0.57	3.16246e-34	Proliferating T	HNRNPD
BANF1	2.26611e-38	1.20647	0.746	0.371	4.67951e-34	Proliferating T	BANF1
CCT5	3.55558e-38	1.33	0.669	0.307	7.34228e-34	Proliferating T	CCT5
C19orf48	3.57959e-38	1.62256	0.315	0.084	7.39185e-34	Proliferating T	C19orf48
CDK2AP2	6.98421e-38	1.20776	0.735	0.351	1.44224e-33	Proliferating T	CDK2AP2
TMX1	9.27143e-38	1.26475	0.512	0.178	1.91455e-33	Proliferating T	TMX1
PSMB8	9.54293e-38	1.08421	0.896	0.637	1.97062e-33	Proliferating T	PSMB8
VRK1	1.15372e-37	1.40603	0.362	0.104	2.38243e-33	Proliferating T	VRK1
MSH6	1.20139e-37	2.03571	0.292	0.077	2.48088e-33	Proliferating T	MSH6
FKBP3	1.71856e-37	1.096	0.581	0.22	3.54882e-33	Proliferating T	FKBP3
TUBB4B	2.16755e-37	1.7637	0.577	0.239	4.47599e-33	Proliferating T	TUBB4B
DCTN3	3.60886e-37	1.21868	0.762	0.384	7.4523e-33	Proliferating T	DCTN3
TPM3	5.3515e-37	0.813592	0.958	0.823	1.10509e-32	Proliferating T	TPM3
PPM1G	6.59444e-37	1.11125	0.765	0.378	1.36175e-32	Proliferating T	PPM1G
RALY	6.70912e-37	1.24174	0.762	0.404	1.38543e-32	Proliferating T	RALY
NABP2	8.64241e-37	1.43738	0.315	0.084	1.78466e-32	Proliferating T	NABP2
MRPL23	1.03073e-36	1.11227	0.677	0.292	2.12846e-32	Proliferating T	MRPL23
CALM1	1.2339e-36	0.587177	1	0.981	2.54799e-32	Proliferating T	CALM1
HIST1H1C	1.51409e-36	1.80441	0.592	0.259	3.12659e-32	Proliferating T	HIST1H1C
MLEC	1.79148e-36	1.12107	0.562	0.206	3.6994e-32	Proliferating T	MLEC
NDUFB3	3.24483e-36	1.191	0.712	0.357	6.70057e-32	Proliferating T	NDUFB3
MRPL51	3.30413e-36	1.31651	0.696	0.345	6.82304e-32	Proliferating T	MRPL51
NDUFB2	3.56157e-36	0.950267	0.877	0.595	7.35464e-32	Proliferating T	NDUFB2
UQCRC1	4.27836e-36	1.1544	0.496	0.171	8.83482e-32	Proliferating T	UQCRC1
TIMM8B	4.85128e-36	1.23818	0.515	0.187	1.00179e-31	Proliferating T	TIMM8B
SAE1	5.66849e-36	1.35191	0.385	0.117	1.17054e-31	Proliferating T	SAE1
SRSF3	5.77213e-36	0.982983	0.908	0.64	1.19194e-31	Proliferating T	SRSF3
HLA-DMA	8.33111e-36	1.28413	0.458	0.156	1.72037e-31	Proliferating T	HLA-DMA
DCXR	9.14381e-36	1.20342	0.604	0.248	1.8882e-31	Proliferating T	DCXR
ARL6IP6	1.90694e-35	1.45595	0.385	0.118	3.93784e-31	Proliferating T	ARL6IP6
UFD1	2.02226e-35	1.12701	0.662	0.284	4.17597e-31	Proliferating T	UFD1
SUMO2	2.87727e-35	0.724368	0.969	0.845	5.94155e-31	Proliferating T	SUMO2
NDUFA2	3.29727e-35	1.13696	0.781	0.431	6.80886e-31	Proliferating T	NDUFA2
SRA1	3.31501e-35	1.22837	0.431	0.141	6.84549e-31	Proliferating T	SRA1
GSTO1	3.54845e-35	1.1732	0.642	0.283	7.32756e-31	Proliferating T	GSTO1
VDAC3	4.56451e-35	1.18704	0.665	0.296	9.42571e-31	Proliferating T	VDAC3
RECQL	6.94133e-35	1.26086	0.592	0.246	1.43338e-30	Proliferating T	RECQL
RHOA	8.58607e-35	0.857754	0.915	0.725	1.77302e-30	Proliferating T	RHOA
RPA1	9.51158e-35	1.38888	0.35	0.103	1.96414e-30	Proliferating T	RPA1
NUDT21	1.08175e-34	1.29781	0.469	0.165	2.23382e-30	Proliferating T	NUDT21
HNRNPR	2.05624e-34	1.06061	0.812	0.502	4.24613e-30	Proliferating T	HNRNPR
SIVA1	2.281e-34	1.2532	0.731	0.399	4.71026e-30	Proliferating T	SIVA1
HLTF	2.72693e-34	1.64315	0.281	0.075	5.63112e-30	Proliferating T	HLTF
YWHAQ	3.03803e-34	0.947004	0.862	0.537	6.27354e-30	Proliferating T	YWHAQ
ALDH16A1	3.34204e-34	1.3615	0.315	0.088	6.90131e-30	Proliferating T	ALDH16A1
GON7	3.36038e-34	1.52817	0.277	0.072	6.93919e-30	Proliferating T	GON7
IFI16	3.43824e-34	1.05146	0.804	0.452	7.09997e-30	Proliferating T	IFI16
ARPC4	3.5186e-34	0.931434	0.885	0.607	7.2659e-30	Proliferating T	ARPC4
PSMD13	4.31063e-34	1.09474	0.673	0.301	8.90146e-30	Proliferating T	PSMD13
GNG5	6.19161e-34	1.16589	0.631	0.279	1.27857e-29	Proliferating T	GNG5
VDAC1	6.7186e-34	1.13688	0.65	0.28	1.38739e-29	Proliferating T	VDAC1
NTAN1	1.27784e-33	1.11467	0.458	0.157	2.63873e-29	Proliferating T	NTAN1
ATP5PB	1.58499e-33	0.999639	0.819	0.468	3.273e-29	Proliferating T	ATP5PB
POLR3K	1.65706e-33	1.28105	0.373	0.117	3.42183e-29	Proliferating T	POLR3K
CRELD2	2.22156e-33	1.30405	0.415	0.141	4.58752e-29	Proliferating T	CRELD2
NDUFB6	2.46995e-33	1.09966	0.585	0.234	5.10045e-29	Proliferating T	NDUFB6
COPE	2.82926e-33	0.934825	0.846	0.535	5.84243e-29	Proliferating T	COPE
USP1	2.84038e-33	1.3967	0.546	0.226	5.86538e-29	Proliferating T	USP1
ADA	3.11298e-33	1.23209	0.385	0.122	6.4283e-29	Proliferating T	ADA
ILK	5.1882e-33	1.1918	0.454	0.159	1.07136e-28	Proliferating T	ILK
GPAA1	7.11575e-33	1.17378	0.438	0.151	1.4694e-28	Proliferating T	GPAA1
NDUFC2	8.95221e-33	0.940604	0.831	0.499	1.84863e-28	Proliferating T	NDUFC2
WDR1	1.02852e-32	0.987898	0.742	0.358	2.12389e-28	Proliferating T	WDR1
PCMT1	1.30597e-32	1.01426	0.658	0.282	2.69683e-28	Proliferating T	PCMT1
RBX1	1.98689e-32	0.99085	0.819	0.479	4.10293e-28	Proliferating T	RBX1
SUB1	2.82614e-32	0.958411	0.965	0.828	5.83598e-28	Proliferating T	SUB1
SUZ12	2.90818e-32	1.12164	0.588	0.247	6.0054e-28	Proliferating T	SUZ12
MRPS12	2.99134e-32	1.06459	0.569	0.227	6.17712e-28	Proliferating T	MRPS12
TPRKB	3.20812e-32	1.124	0.469	0.169	6.62477e-28	Proliferating T	TPRKB
UBE2L3	4.68114e-32	0.882733	0.846	0.482	9.66656e-28	Proliferating T	UBE2L3
SEPHS1	6.0667e-32	1.37196	0.265	0.07	1.25277e-27	Proliferating T	SEPHS1
CORO1A	7.24364e-32	0.784373	0.985	0.917	1.49581e-27	Proliferating T	CORO1A
CYC1	1.1308e-31	1.0791	0.588	0.242	2.3351e-27	Proliferating T	CYC1
TM7SF3	1.18004e-31	1.16625	0.331	0.098	2.43679e-27	Proliferating T	TM7SF3
FAM207A	1.2317e-31	1.27441	0.327	0.097	2.54345e-27	Proliferating T	FAM207A
DNAJC15	1.23173e-31	1.0336	0.615	0.261	2.54352e-27	Proliferating T	DNAJC15
GMPS	1.30954e-31	1.26489	0.462	0.169	2.70419e-27	Proliferating T	GMPS
EIF2S1	1.30992e-31	1.05522	0.488	0.177	2.70499e-27	Proliferating T	EIF2S1
EIF4A3	1.48531e-31	1.3738	0.427	0.152	3.06716e-27	Proliferating T	EIF4A3
GNAI2	1.80001e-31	0.745801	0.942	0.745	3.71702e-27	Proliferating T	GNAI2
MSN	1.86651e-31	0.814937	0.923	0.664	3.85435e-27	Proliferating T	MSN
RAC2	2.44453e-31	0.755872	0.958	0.831	5.04796e-27	Proliferating T	RAC2
ANXA5	3.33914e-31	1.40238	0.646	0.35	6.89533e-27	Proliferating T	ANXA5
IMMP1L	3.47174e-31	1.25132	0.338	0.103	7.16913e-27	Proliferating T	IMMP1L
NUCB21	3.55795e-31	1.37038	0.662	0.321	7.34716e-27	Proliferating T	NUCB2
MPHOSPH9	4.38543e-31	1.4092	0.342	0.108	9.05592e-27	Proliferating T	MPHOSPH9
ITGB1BP1	4.78614e-31	1.00697	0.665	0.295	9.88337e-27	Proliferating T	ITGB1BP1
LSM51	5.40808e-31	1.28298	0.635	0.311	1.11677e-26	Proliferating T	LSM5
TPGS2	6.11006e-31	1.17742	0.415	0.144	1.26173e-26	Proliferating T	TPGS2
MRPL12	6.4842e-31	1.21102	0.335	0.101	1.33899e-26	Proliferating T	MRPL12
DDB2	7.33803e-31	1.34591	0.362	0.118	1.5153e-26	Proliferating T	DDB2
PSMB1	8.56474e-31	0.915944	0.877	0.598	1.76862e-26	Proliferating T	PSMB1
MCUR1	9.64268e-31	1.4748	0.304	0.09	1.99121e-26	Proliferating T	MCUR1
GET3	1.02217e-30	1.01739	0.527	0.204	2.11079e-26	Proliferating T	GET3
IFI27L2	1.2926e-30	1.04496	0.604	0.259	2.66923e-26	Proliferating T	IFI27L2
SRSF2	1.62277e-30	0.973621	0.838	0.526	3.35102e-26	Proliferating T	SRSF2
UBL7-AS1	2.17036e-30	1.39485	0.258	0.069	4.48179e-26	Proliferating T	UBL7-AS1
NDUFS6	2.24628e-30	0.993507	0.773	0.423	4.63857e-26	Proliferating T	NDUFS6
SNRPG	2.36405e-30	1.14845	0.785	0.482	4.88176e-26	Proliferating T	SNRPG
SNRPD3	2.40317e-30	1.05284	0.742	0.409	4.96255e-26	Proliferating T	SNRPD3
STARD3NL	2.79997e-30	1.23762	0.35	0.111	5.78193e-26	Proliferating T	STARD3NL
TP53	2.99394e-30	1.37549	0.327	0.101	6.18249e-26	Proliferating T	TP53
SNF8	3.20187e-30	1.03965	0.604	0.262	6.61186e-26	Proliferating T	SNF8
IL2RB	3.20219e-30	1.35246	0.446	0.166	6.61252e-26	Proliferating T	IL2RB
CD74	3.23657e-30	0.895715	0.923	0.669	6.68352e-26	Proliferating T	CD74
FH	3.86247e-30	1.38976	0.265	0.072	7.976e-26	Proliferating T	FH
OAZ1	4.09025e-30	0.574404	0.992	0.93	8.44636e-26	Proliferating T	OAZ1
AKT1	4.52275e-30	1.10686	0.492	0.19	9.33949e-26	Proliferating T	AKT1
AKR7A2	5.42734e-30	1.29239	0.465	0.181	1.12075e-25	Proliferating T	AKR7A2
TMEM167A	5.94544e-30	1.00298	0.519	0.202	1.22773e-25	Proliferating T	TMEM167A
MRPL47	6.64057e-30	0.915265	0.535	0.205	1.37128e-25	Proliferating T	MRPL47
BOLA3	6.88497e-30	0.969264	0.512	0.197	1.42175e-25	Proliferating T	BOLA3
LAGE31	7.19811e-30	1.08543	0.508	0.198	1.48641e-25	Proliferating T	LAGE3
MZT2B	8.30005e-30	0.767844	0.942	0.764	1.71396e-25	Proliferating T	MZT2B
ERH	8.75139e-30	0.941131	0.827	0.537	1.80716e-25	Proliferating T	ERH
SNRNP40	1.03307e-29	1.10465	0.477	0.182	2.13329e-25	Proliferating T	SNRNP40
PRKDC	1.05366e-29	1.22531	0.608	0.288	2.1758e-25	Proliferating T	PRKDC
ROMO1	1.13411e-29	1.00117	0.688	0.336	2.34195e-25	Proliferating T	ROMO1
MTCH2	1.42979e-29	1.22879	0.338	0.107	2.95251e-25	Proliferating T	MTCH2
COX6B1	1.82607e-29	0.740775	0.954	0.786	3.77084e-25	Proliferating T	COX6B1
RNASEH2B	1.97355e-29	1.02613	0.662	0.317	4.07539e-25	Proliferating T	RNASEH2B
SMARCB1	2.11326e-29	1.17595	0.438	0.16	4.36387e-25	Proliferating T	SMARCB1
CIAO2A	2.48537e-29	1.12346	0.481	0.182	5.13229e-25	Proliferating T	CIAO2A
RHEB	2.85509e-29	0.991974	0.538	0.216	5.89575e-25	Proliferating T	RHEB
MIR4435-2HG	3.12663e-29	0.951597	0.412	0.141	6.45648e-25	Proliferating T	MIR4435-2HG
PSMG1	3.8152e-29	1.48239	0.265	0.075	7.8784e-25	Proliferating T	PSMG1
SLC25A3	4.22614e-29	0.857782	0.881	0.679	8.72698e-25	Proliferating T	SLC25A3
PPIH	4.92758e-29	1.05893	0.446	0.162	1.01754e-24	Proliferating T	PPIH
PSMC4	6.27009e-29	0.972179	0.577	0.246	1.29477e-24	Proliferating T	PSMC4
PSME1	6.87253e-29	0.634711	0.981	0.857	1.41918e-24	Proliferating T	PSME1
NONO	7.6856e-29	1.03861	0.688	0.338	1.58708e-24	Proliferating T	NONO
GLIPR2	9.70783e-29	1.09327	0.592	0.268	2.00467e-24	Proliferating T	GLIPR2
RBM42	1.42203e-28	1.07565	0.419	0.149	2.9365e-24	Proliferating T	RBM42
CCT6A	1.72722e-28	0.896363	0.7	0.333	3.56671e-24	Proliferating T	CCT6A
PIGX	1.84132e-28	1.18934	0.269	0.076	3.80233e-24	Proliferating T	PIGX
PSMD2	2.02373e-28	0.920095	0.558	0.227	4.179e-24	Proliferating T	PSMD2
ARPC1B	2.352e-28	0.849186	0.915	0.699	4.85688e-24	Proliferating T	ARPC1B
TMEM18	2.49747e-28	1.10511	0.396	0.139	5.15727e-24	Proliferating T	TMEM18
UBL5	2.85795e-28	0.77583	0.942	0.732	5.90166e-24	Proliferating T	UBL5
OXCT1	3.53627e-28	1.27137	0.315	0.099	7.30239e-24	Proliferating T	OXCT1
GTF3C6	3.87304e-28	1.07806	0.615	0.291	7.99782e-24	Proliferating T	GTF3C6
UBE2I	3.9259e-28	0.875685	0.835	0.505	8.10698e-24	Proliferating T	UBE2I
ATP5F1B	4.43173e-28	0.945508	0.796	0.5	9.15153e-24	Proliferating T	ATP5F1B
ACP1	4.45467e-28	0.884123	0.738	0.372	9.19889e-24	Proliferating T	ACP1
NDUFA6	4.76306e-28	0.976454	0.688	0.349	9.83572e-24	Proliferating T	NDUFA6
PHPT1	5.07655e-28	0.988544	0.612	0.278	1.04831e-23	Proliferating T	PHPT1
ANAPC15	7.00354e-28	1.10276	0.485	0.192	1.44623e-23	Proliferating T	ANAPC15
CYBA	7.02345e-28	0.608053	0.992	0.93	1.45034e-23	Proliferating T	CYBA
APOBEC3C	7.73289e-28	0.924852	0.696	0.338	1.59684e-23	Proliferating T	APOBEC3C
POLE3	9.39614e-28	1.02818	0.538	0.222	1.9403e-23	Proliferating T	POLE3
SNX10	9.59976e-28	1.41763	0.265	0.076	1.98235e-23	Proliferating T	SNX10
TIMM10	9.85615e-28	1.02529	0.442	0.165	2.0353e-23	Proliferating T	TIMM10
IER3IP1	1.08571e-27	1.04473	0.546	0.225	2.24198e-23	Proliferating T	IER3IP1
NCL	1.09638e-27	0.710535	0.95	0.793	2.26402e-23	Proliferating T	NCL
EXOSC8	1.16525e-27	1.23344	0.462	0.179	2.40624e-23	Proliferating T	EXOSC8
CSNK2B	1.18729e-27	0.919222	0.777	0.438	2.45175e-23	Proliferating T	CSNK2B
CSRP1	1.21023e-27	1.16385	0.358	0.12	2.49913e-23	Proliferating T	CSRP1
PDIA3	1.25916e-27	0.896674	0.881	0.631	2.60016e-23	Proliferating T	PDIA3
LAP3	1.39887e-27	1.09951	0.354	0.117	2.88866e-23	Proliferating T	LAP3
PTBP1	1.45693e-27	1.06482	0.55	0.234	3.00856e-23	Proliferating T	PTBP1
OSTF1	1.49773e-27	0.907562	0.785	0.433	3.09282e-23	Proliferating T	OSTF1
CEBPD	1.54354e-27	1.6024	0.281	0.086	3.1874e-23	Proliferating T	CEBPD
ACTL6A	1.9556e-27	1.24298	0.292	0.089	4.03832e-23	Proliferating T	ACTL6A
RABL6	2.13863e-27	0.963599	0.481	0.188	4.41627e-23	Proliferating T	RABL6
PAFAH1B3	2.59696e-27	1.21769	0.327	0.106	5.36272e-23	Proliferating T	PAFAH1B3
HNRNPF	2.65115e-27	1.00858	0.823	0.572	5.47462e-23	Proliferating T	HNRNPF
CHCHD3	3.03595e-27	1.221	0.35	0.118	6.26923e-23	Proliferating T	CHCHD3
HOPX	3.34898e-27	1.15329	0.677	0.372	6.91564e-23	Proliferating T	HOPX
ATP5PF	3.49245e-27	0.815122	0.865	0.59	7.21191e-23	Proliferating T	ATP5PF
AP1S1	3.655e-27	1.29724	0.288	0.087	7.54758e-23	Proliferating T	AP1S1
NDUFB11	3.66444e-27	0.752929	0.912	0.664	7.56707e-23	Proliferating T	NDUFB11
ATOX1	3.72634e-27	1.03751	0.412	0.149	7.6949e-23	Proliferating T	ATOX1
MRPL14	3.92314e-27	1.00406	0.5	0.203	8.10128e-23	Proliferating T	MRPL14
MDH1	3.97127e-27	1.04466	0.658	0.33	8.20068e-23	Proliferating T	MDH1
CD99	4.12003e-27	0.637321	0.977	0.813	8.50786e-23	Proliferating T	CD99
COX7A2	4.20444e-27	0.723984	0.912	0.723	8.68216e-23	Proliferating T	COX7A2
MRPL11	4.20564e-27	0.948182	0.558	0.236	8.68464e-23	Proliferating T	MRPL11
COX17	5.14969e-27	1.04048	0.608	0.29	1.06341e-22	Proliferating T	COX17
PDCD51	6.2115e-27	1.00351	0.662	0.334	1.28267e-22	Proliferating T	PDCD5
MAGOHB	6.57882e-27	1.14031	0.308	0.096	1.35853e-22	Proliferating T	MAGOHB
MRPL22	6.95975e-27	0.934597	0.481	0.185	1.43719e-22	Proliferating T	MRPL22
DHX15	7.08852e-27	1.15065	0.362	0.125	1.46378e-22	Proliferating T	DHX15
PDZD11	8.27973e-27	1.11774	0.315	0.1	1.70977e-22	Proliferating T	PDZD11
PMAIP1	9.28352e-27	1.24278	0.258	0.074	1.91705e-22	Proliferating T	PMAIP1
SEPTIN11	1.05451e-26	1.09411	0.35	0.118	2.17756e-22	Proliferating T	SEPTIN11
CASP3	1.17266e-26	0.989145	0.312	0.097	2.42155e-22	Proliferating T	CASP3
DYNC1LI1	1.27078e-26	1.04095	0.415	0.154	2.62416e-22	Proliferating T	DYNC1LI1
UQCRQ	1.29061e-26	0.956924	0.773	0.46	2.66511e-22	Proliferating T	UQCRQ
CISD3	1.31787e-26	0.937608	0.527	0.215	2.7214e-22	Proliferating T	CISD3
RNASEH2C	1.64894e-26	1.05317	0.604	0.285	3.40506e-22	Proliferating T	RNASEH2C
DPM1	1.79701e-26	1.01541	0.392	0.139	3.71082e-22	Proliferating T	DPM1
PPIB	1.8011e-26	0.820214	0.942	0.788	3.71928e-22	Proliferating T	PPIB
NDUFA8	2.03831e-26	0.9552	0.446	0.169	4.20912e-22	Proliferating T	NDUFA8
SNRPA1	2.24919e-26	0.999464	0.535	0.226	4.64457e-22	Proliferating T	SNRPA1
ETFA	3.34081e-26	0.864663	0.492	0.193	6.89877e-22	Proliferating T	ETFA
PSMA3	3.57445e-26	0.960452	0.658	0.322	7.38124e-22	Proliferating T	PSMA3
WDR18	3.57913e-26	1.02152	0.258	0.073	7.3909e-22	Proliferating T	WDR18
IQGAP1	4.25272e-26	0.891253	0.815	0.471	8.78186e-22	Proliferating T	IQGAP1
IFI35	4.81807e-26	1.0564	0.412	0.153	9.94931e-22	Proliferating T	IFI35
UTP11	5.52843e-26	1.31641	0.288	0.09	1.14162e-21	Proliferating T	UTP11
P4HB	5.80372e-26	0.946831	0.723	0.396	1.19847e-21	Proliferating T	P4HB
PRDX4	6.14412e-26	1.18009	0.315	0.102	1.26876e-21	Proliferating T	PRDX4
CD63	6.53473e-26	1.01287	0.815	0.509	1.34942e-21	Proliferating T	CD63
EEF1E1	7.47587e-26	1.03379	0.412	0.154	1.54377e-21	Proliferating T	EEF1E1
POLR2G	7.86804e-26	0.887169	0.623	0.285	1.62475e-21	Proliferating T	POLR2G
FCGR3A	8.13859e-26	1.10807	0.492	0.223	1.68062e-21	Proliferating T	FCGR3A
SLC25A11	8.89274e-26	1.05023	0.4	0.146	1.83635e-21	Proliferating T	SLC25A11
NDUFS8	9.70684e-26	0.87162	0.712	0.364	2.00446e-21	Proliferating T	NDUFS8
CPSF6	1.02123e-25	1.02522	0.412	0.154	2.10885e-21	Proliferating T	CPSF6
TMSB4X	1.07468e-25	0.487784	1	0.999	2.21922e-21	Proliferating T	TMSB4X
PKM1	1.19214e-25	0.956968	0.777	0.462	2.46177e-21	Proliferating T	PKM
CRIP1	1.24925e-25	1.03388	0.846	0.618	2.57971e-21	Proliferating T	CRIP1
SERBP1	1.34542e-25	0.82784	0.873	0.647	2.77829e-21	Proliferating T	SERBP1
HCFC1R1	1.45748e-25	1.09062	0.346	0.119	3.0097e-21	Proliferating T	HCFC1R1
POP4	1.4973e-25	0.948154	0.412	0.151	3.09192e-21	Proliferating T	POP4
RTN3	2.02369e-25	1.22808	0.412	0.159	4.17893e-21	Proliferating T	RTN3
EIF6	2.04443e-25	0.942664	0.604	0.272	4.22174e-21	Proliferating T	EIF6
VBP1	2.13048e-25	0.964583	0.481	0.194	4.39945e-21	Proliferating T	VBP1
BUD31	2.58578e-25	0.889	0.685	0.343	5.33964e-21	Proliferating T	BUD31
HLA-DRB1	2.72187e-25	0.930824	0.8	0.518	5.62066e-21	Proliferating T	HLA-DRB1
CAP1	2.84285e-25	0.770651	0.892	0.648	5.87048e-21	Proliferating T	CAP1
CKLF	3.30896e-25	0.951147	0.7	0.371	6.83301e-21	Proliferating T	CKLF
LMAN2	3.4517e-25	0.838879	0.742	0.402	7.12777e-21	Proliferating T	LMAN2
ACLY	3.50522e-25	1.02636	0.296	0.094	7.23828e-21	Proliferating T	ACLY
RDX	3.81632e-25	1.16918	0.304	0.098	7.88071e-21	Proliferating T	RDX
ELOC	4.12334e-25	0.930798	0.646	0.317	8.51469e-21	Proliferating T	ELOC
CDC123	4.79891e-25	0.879064	0.538	0.227	9.90974e-21	Proliferating T	CDC123
TIPRL	4.95995e-25	0.967118	0.462	0.184	1.02423e-20	Proliferating T	TIPRL
NDUFA4	5.0046e-25	0.649608	0.938	0.79	1.03345e-20	Proliferating T	NDUFA4
CAMTA1	5.14215e-25	0.921289	0.462	0.181	1.06185e-20	Proliferating T	CAMTA1
SPPL2A	6.58932e-25	0.860697	0.454	0.177	1.36069e-20	Proliferating T	SPPL2A
LMO4	7.2604e-25	1.28479	0.327	0.113	1.49927e-20	Proliferating T	LMO4
RAD21	7.32434e-25	1.09509	0.738	0.449	1.51248e-20	Proliferating T	RAD21
EIF5A	7.74314e-25	0.851341	0.831	0.54	1.59896e-20	Proliferating T	EIF5A
SNAP29	8.29614e-25	1.16063	0.338	0.118	1.71315e-20	Proliferating T	SNAP29
AP2A1	9.07696e-25	1.18605	0.269	0.083	1.87439e-20	Proliferating T	AP2A1
LAMTOR2	9.51153e-25	0.988925	0.562	0.254	1.96413e-20	Proliferating T	LAMTOR2
POLD2	9.7755e-25	1.17056	0.312	0.104	2.01864e-20	Proliferating T	POLD2
POP7	9.86579e-25	0.868777	0.358	0.123	2.03728e-20	Proliferating T	POP7
BSG	1.06713e-24	0.783798	0.792	0.445	2.20363e-20	Proliferating T	BSG
HNRNPK	1.1719e-24	0.668476	0.908	0.712	2.41998e-20	Proliferating T	HNRNPK
GLO1	1.29619e-24	1.01869	0.488	0.203	2.67663e-20	Proliferating T	GLO1
FAR1	1.31188e-24	1.23795	0.25	0.074	2.70904e-20	Proliferating T	FAR1
ZCCHC10	1.35154e-24	0.924193	0.358	0.124	2.79093e-20	Proliferating T	ZCCHC10
HPF1	1.38209e-24	1.02626	0.373	0.136	2.85402e-20	Proliferating T	HPF1
BLMH	1.3972e-24	1.12298	0.292	0.094	2.88522e-20	Proliferating T	BLMH
GLRX5	1.48173e-24	0.908142	0.604	0.279	3.05976e-20	Proliferating T	GLRX5
MRPS9	1.83487e-24	0.977021	0.327	0.11	3.789e-20	Proliferating T	MRPS9
HSH2D	1.99064e-24	1.52248	0.25	0.076	4.11068e-20	Proliferating T	HSH2D
XRCC5	2.00291e-24	0.843606	0.835	0.591	4.13601e-20	Proliferating T	XRCC5
SMC6	2.11116e-24	1.2269	0.273	0.085	4.35954e-20	Proliferating T	SMC6
PRDX5	2.19618e-24	0.851801	0.788	0.435	4.53511e-20	Proliferating T	PRDX5
G6PD	2.21958e-24	1.04987	0.369	0.134	4.58343e-20	Proliferating T	G6PD
CALR	2.29885e-24	0.979923	0.842	0.65	4.74712e-20	Proliferating T	CALR
RRBP1	2.55755e-24	0.986379	0.415	0.159	5.28135e-20	Proliferating T	RRBP1
HSPA14.1	2.96526e-24	1.14557	0.25	0.074	6.12326e-20	Proliferating T	HSPA14.1
NDUFB8	2.99382e-24	0.771863	0.858	0.569	6.18224e-20	Proliferating T	NDUFB8
PSMA1	3.06988e-24	0.909123	0.738	0.43	6.3393e-20	Proliferating T	PSMA1
SKAP2	3.46795e-24	1.02962	0.304	0.1	7.16132e-20	Proliferating T	SKAP2
ACTN4	3.78886e-24	0.752546	0.696	0.343	7.824e-20	Proliferating T	ACTN4
NDUFB1	3.8813e-24	1.04909	0.727	0.434	8.01489e-20	Proliferating T	NDUFB1
CHMP2A	3.94328e-24	0.884351	0.704	0.37	8.14286e-20	Proliferating T	CHMP2A
TRAPPC1	4.04418e-24	0.734012	0.865	0.569	8.35124e-20	Proliferating T	TRAPPC1
PA2G4	4.20729e-24	0.894632	0.785	0.51	8.68806e-20	Proliferating T	PA2G4
HNRNPM	4.34118e-24	0.899861	0.796	0.519	8.96454e-20	Proliferating T	HNRNPM
STIP1	4.50748e-24	1.0815	0.419	0.163	9.30794e-20	Proliferating T	STIP1
POLR2L	4.7495e-24	0.798227	0.808	0.511	9.80771e-20	Proliferating T	POLR2L
ELOB	5.46637e-24	0.645151	0.919	0.745	1.12881e-19	Proliferating T	ELOB
SRP14	5.76618e-24	0.458348	0.988	0.936	1.19072e-19	Proliferating T	SRP14
NDUFA12	5.77036e-24	0.840629	0.785	0.483	1.19158e-19	Proliferating T	NDUFA12
SUCLG1	5.77238e-24	0.89305	0.527	0.23	1.192e-19	Proliferating T	SUCLG1
CCT2	5.92482e-24	0.946986	0.596	0.277	1.22348e-19	Proliferating T	CCT2
PHB	6.93637e-24	0.86852	0.65	0.31	1.43236e-19	Proliferating T	PHB
HSBP1	8.27652e-24	0.936053	0.454	0.184	1.7091e-19	Proliferating T	HSBP1
MAZ	8.60358e-24	0.979005	0.738	0.426	1.77664e-19	Proliferating T	MAZ
MPC2	9.48601e-24	0.882638	0.619	0.302	1.95886e-19	Proliferating T	MPC2
CISD2	9.9054e-24	1.16934	0.365	0.136	2.04547e-19	Proliferating T	CISD2
HNRNPL	1.01907e-23	0.961476	0.558	0.256	2.10438e-19	Proliferating T	HNRNPL
DECR1	1.18986e-23	0.896756	0.581	0.265	2.45707e-19	Proliferating T	DECR1
TMSB10	1.20111e-23	0.582149	1	0.998	2.48029e-19	Proliferating T	TMSB10
VIM1	1.36052e-23	0.846519	0.965	0.906	2.80948e-19	Proliferating T	VIM
ARHGDIB	1.37588e-23	0.605909	0.985	0.968	2.84118e-19	Proliferating T	ARHGDIB
RAD23B	1.51716e-23	1.05261	0.408	0.161	3.13293e-19	Proliferating T	RAD23B
ZCRB1	1.57032e-23	0.808588	0.535	0.232	3.24271e-19	Proliferating T	ZCRB1
DAZAP1	1.58577e-23	0.947167	0.488	0.208	3.27462e-19	Proliferating T	DAZAP1
OLA1	1.63743e-23	0.898355	0.546	0.241	3.38129e-19	Proliferating T	OLA1
HSD17B10	1.64817e-23	0.887643	0.531	0.228	3.40348e-19	Proliferating T	HSD17B10
TMEM14A	1.65485e-23	1.09202	0.254	0.077	3.41727e-19	Proliferating T	TMEM14A
EWSR1	1.81544e-23	0.851269	0.627	0.298	3.74888e-19	Proliferating T	EWSR1
ANP32A	2.09203e-23	0.896858	0.696	0.381	4.32004e-19	Proliferating T	ANP32A
SNAPIN	2.15055e-23	1.04325	0.346	0.124	4.44089e-19	Proliferating T	SNAPIN
TARS	2.19093e-23	0.950656	0.327	0.113	4.52426e-19	Proliferating T	TARS
CYCS	2.54067e-23	0.85746	0.723	0.4	5.24649e-19	Proliferating T	CYCS
RMDN1	2.63604e-23	1.01646	0.281	0.09	5.44342e-19	Proliferating T	RMDN1
FAM111A	2.66897e-23	1.03338	0.488	0.213	5.51142e-19	Proliferating T	FAM111A
MRPL15	2.73224e-23	1.13097	0.277	0.089	5.64207e-19	Proliferating T	MRPL15
TAF15	3.20768e-23	0.967715	0.608	0.305	6.62385e-19	Proliferating T	TAF15
SFPQ	3.27325e-23	0.919653	0.788	0.493	6.75926e-19	Proliferating T	SFPQ
MZT1	3.36121e-23	1.12348	0.385	0.15	6.94089e-19	Proliferating T	MZT1
EBNA1BP2	3.46103e-23	0.923856	0.354	0.127	7.14702e-19	Proliferating T	EBNA1BP2
NDUFS3	3.53371e-23	0.875124	0.515	0.22	7.2971e-19	Proliferating T	NDUFS3
PPP4C	3.61359e-23	0.808293	0.654	0.335	7.46207e-19	Proliferating T	PPP4C
ACTR3	4.31068e-23	0.758643	0.838	0.569	8.90156e-19	Proliferating T	ACTR3
ITGAE	5.2506e-23	0.968376	0.388	0.15	1.08425e-18	Proliferating T	ITGAE
NOP10	5.42945e-23	0.83507	0.75	0.436	1.12118e-18	Proliferating T	NOP10
RAB1B	5.59078e-23	0.900833	0.431	0.173	1.1545e-18	Proliferating T	RAB1B
PPP2R3C	5.81645e-23	0.947566	0.388	0.148	1.2011e-18	Proliferating T	PPP2R3C
RPN1	7.23809e-23	0.948991	0.427	0.171	1.49466e-18	Proliferating T	RPN1
UQCRFS1	7.87306e-23	0.823156	0.75	0.428	1.62579e-18	Proliferating T	UQCRFS1
RABIF	7.91239e-23	0.955382	0.296	0.099	1.63391e-18	Proliferating T	RABIF
SRP9	7.91386e-23	0.819108	0.8	0.511	1.63421e-18	Proliferating T	SRP9
EXOSC3	7.96778e-23	1.05816	0.277	0.089	1.64535e-18	Proliferating T	EXOSC3
MRPL27	8.09257e-23	1.05003	0.362	0.136	1.67112e-18	Proliferating T	MRPL27
SEM1	8.52753e-23	0.98873	0.696	0.429	1.76093e-18	Proliferating T	SEM1
MAGOH	9.64325e-23	0.874802	0.715	0.39	1.99133e-18	Proliferating T	MAGOH
TXNL4A	9.76053e-23	0.759111	0.727	0.391	2.01555e-18	Proliferating T	TXNL4A
XCL2	1.01596e-22	1.26133	0.381	0.152	2.09795e-18	Proliferating T	XCL2
HDAC1	1.05914e-22	0.834937	0.673	0.351	2.18711e-18	Proliferating T	HDAC1
SRPK1	1.07751e-22	0.816832	0.412	0.159	2.22506e-18	Proliferating T	SRPK1
EFHD2	1.15332e-22	0.77668	0.862	0.562	2.3816e-18	Proliferating T	EFHD2
STRAP	1.25206e-22	0.833629	0.596	0.279	2.5855e-18	Proliferating T	STRAP
MANF	1.32951e-22	0.942935	0.523	0.242	2.74544e-18	Proliferating T	MANF
RPA2	1.37504e-22	0.887329	0.623	0.307	2.83947e-18	Proliferating T	RPA2
FKBP1A	1.49723e-22	0.912393	0.681	0.364	3.09179e-18	Proliferating T	FKBP1A
PSMD11	1.51562e-22	0.726794	0.492	0.203	3.12976e-18	Proliferating T	PSMD11
PGP	1.54875e-22	0.969834	0.531	0.242	3.19816e-18	Proliferating T	PGP
CMTM61	1.58782e-22	0.830752	0.554	0.251	3.27884e-18	Proliferating T	CMTM6
S100A4	1.62496e-22	0.691182	0.981	0.925	3.35553e-18	Proliferating T	S100A4
BABAM1	1.70849e-22	0.879789	0.488	0.209	3.52804e-18	Proliferating T	BABAM1
RAB27A	1.77907e-22	0.844021	0.565	0.262	3.67378e-18	Proliferating T	RAB27A
CBX1	1.79995e-22	1.12848	0.335	0.124	3.71689e-18	Proliferating T	CBX1
ENSA	1.81521e-22	0.775319	0.742	0.42	3.74842e-18	Proliferating T	ENSA
CYTOR	1.83258e-22	0.678848	0.692	0.341	3.78427e-18	Proliferating T	CYTOR
NDUFA9	1.96679e-22	0.940579	0.446	0.186	4.06142e-18	Proliferating T	NDUFA9
TMEM208	2.02096e-22	0.808902	0.5	0.212	4.17327e-18	Proliferating T	TMEM208
NDUFB7	2.08493e-22	0.731169	0.812	0.524	4.30537e-18	Proliferating T	NDUFB7
SEC11A	2.20863e-22	0.766601	0.788	0.475	4.56082e-18	Proliferating T	SEC11A
CASP2	2.25553e-22	1.107	0.281	0.094	4.65767e-18	Proliferating T	CASP2
TSEN15	2.39247e-22	0.94798	0.331	0.117	4.94045e-18	Proliferating T	TSEN15
NDUFA13	2.4794e-22	0.802095	0.835	0.552	5.11997e-18	Proliferating T	NDUFA13
VPS25	2.81158e-22	0.812731	0.342	0.122	5.80592e-18	Proliferating T	VPS25
POLR2J	2.8885e-22	0.727805	0.727	0.38	5.96475e-18	Proliferating T	POLR2J
SH3GLB2	3.28745e-22	0.996284	0.35	0.128	6.78858e-18	Proliferating T	SH3GLB2
OSTC	3.42723e-22	0.806855	0.708	0.373	7.07724e-18	Proliferating T	OSTC
ADRM1	3.43869e-22	0.810471	0.619	0.296	7.10089e-18	Proliferating T	ADRM1
HIKESHI	3.48442e-22	1.00573	0.442	0.185	7.19532e-18	Proliferating T	HIKESHI
XRCC6	3.58905e-22	0.755072	0.781	0.469	7.41139e-18	Proliferating T	XRCC6
CTSZ	3.79324e-22	1.43233	0.269	0.089	7.83303e-18	Proliferating T	CTSZ
NDUFA11	3.80794e-22	0.775944	0.823	0.55	7.8634e-18	Proliferating T	NDUFA11
POLR2H	4.13953e-22	1.01979	0.362	0.136	8.54812e-18	Proliferating T	POLR2H
DRAP1	4.26244e-22	0.655028	0.873	0.57	8.80193e-18	Proliferating T	DRAP1
NDUFAB1	4.50047e-22	0.93163	0.681	0.375	9.29348e-18	Proliferating T	NDUFAB1
MAP3K8	4.52053e-22	1.15952	0.327	0.12	9.3349e-18	Proliferating T	MAP3K8
NUP210	4.58888e-22	1.04265	0.454	0.195	9.47603e-18	Proliferating T	NUP210
PRELID1	4.58905e-22	0.766721	0.819	0.539	9.4764e-18	Proliferating T	PRELID1
GMFG	5.17652e-22	0.570197	0.973	0.869	1.06895e-17	Proliferating T	GMFG
NAPA	5.51461e-22	0.791455	0.512	0.221	1.13877e-17	Proliferating T	NAPA
SNRPC	5.58902e-22	0.849318	0.673	0.339	1.15413e-17	Proliferating T	SNRPC
SF3B6	6.15805e-22	0.805692	0.765	0.461	1.27164e-17	Proliferating T	SF3B6
DNAJC8	6.19251e-22	0.718357	0.815	0.5	1.27875e-17	Proliferating T	DNAJC8
MRE11	7.20543e-22	1.18873	0.285	0.097	1.48792e-17	Proliferating T	MRE11
NCOA4	7.42948e-22	0.818478	0.435	0.174	1.53419e-17	Proliferating T	NCOA4
HTATSF11	9.67278e-22	1.04597	0.481	0.216	1.99743e-17	Proliferating T	HTATSF1
ATP5F1C	1.03223e-21	0.929866	0.688	0.422	2.13156e-17	Proliferating T	ATP5F1C
FAS	1.10608e-21	0.974443	0.338	0.123	2.28405e-17	Proliferating T	FAS
CHCHD5	1.16524e-21	0.790754	0.477	0.201	2.40623e-17	Proliferating T	CHCHD5
STOML2	1.16834e-21	0.95395	0.465	0.2	2.41262e-17	Proliferating T	STOML2
SUMO1	1.25141e-21	0.801708	0.758	0.45	2.58416e-17	Proliferating T	SUMO1
SRSF9	1.30139e-21	0.715433	0.831	0.543	2.68736e-17	Proliferating T	SRSF9
UCHL5	1.38375e-21	0.938889	0.412	0.164	2.85744e-17	Proliferating T	UCHL5
CIAO2B	1.64814e-21	0.804747	0.715	0.398	3.40341e-17	Proliferating T	CIAO2B
PGK1	1.75454e-21	0.737387	0.827	0.552	3.62313e-17	Proliferating T	PGK1
XPO1	1.84715e-21	0.847252	0.492	0.216	3.81437e-17	Proliferating T	XPO1
ELP6	2.05477e-21	0.98211	0.3	0.104	4.24311e-17	Proliferating T	ELP6
TXNRD1	2.09788e-21	1.05854	0.296	0.103	4.33212e-17	Proliferating T	TXNRD1
CD59	2.09877e-21	1.5461	0.292	0.106	4.33396e-17	Proliferating T	CD59
FLNA	2.11533e-21	0.734879	0.838	0.568	4.36815e-17	Proliferating T	FLNA
MTX1	2.13011e-21	1.01461	0.285	0.097	4.39869e-17	Proliferating T	MTX1
EXOSC9	2.15946e-21	0.920411	0.4	0.161	4.45928e-17	Proliferating T	EXOSC9
UBE2N	2.19101e-21	0.856478	0.669	0.363	4.52443e-17	Proliferating T	UBE2N
ACTR2	2.23014e-21	0.763778	0.835	0.57	4.60524e-17	Proliferating T	ACTR2
NELFE	2.43905e-21	0.942191	0.423	0.175	5.03664e-17	Proliferating T	NELFE
TACC3	2.44572e-21	1.41738	0.312	0.118	5.05042e-17	Proliferating T	TACC3
DYNLL1	2.49468e-21	0.915698	0.762	0.47	5.15152e-17	Proliferating T	DYNLL1
MRPS36	2.63805e-21	0.824384	0.512	0.228	5.44758e-17	Proliferating T	MRPS36
ISY1	2.73876e-21	0.915717	0.342	0.127	5.65554e-17	Proliferating T	ISY1
PSMB7	2.76061e-21	0.828022	0.573	0.275	5.70066e-17	Proliferating T	PSMB7
NDUFB4	2.85329e-21	0.727612	0.804	0.517	5.89205e-17	Proliferating T	NDUFB4
UBB	3.82102e-21	0.674265	0.977	0.865	7.8904e-17	Proliferating T	UBB
TCP1	3.82721e-21	0.813473	0.531	0.244	7.90319e-17	Proliferating T	TCP1
SRP54	3.86677e-21	0.895215	0.423	0.171	7.98489e-17	Proliferating T	SRP54
SPCS3	3.95133e-21	0.887162	0.677	0.371	8.15949e-17	Proliferating T	SPCS3
PSMD1	3.98996e-21	1.02416	0.381	0.152	8.23928e-17	Proliferating T	PSMD1
ACYP1	4.22617e-21	1.11015	0.273	0.092	8.72704e-17	Proliferating T	ACYP1
VMA21	5.37656e-21	0.982896	0.404	0.167	1.11026e-16	Proliferating T	VMA21
ATG3	5.50253e-21	0.954667	0.465	0.202	1.13627e-16	Proliferating T	ATG3
MRPL28	6.0439e-21	0.86277	0.408	0.164	1.24807e-16	Proliferating T	MRPL28
SRSF10	6.70447e-21	0.872173	0.696	0.397	1.38447e-16	Proliferating T	SRSF10
BUB3	7.92321e-21	0.742104	0.8	0.468	1.63614e-16	Proliferating T	BUB3
ATP5MG	8.03119e-21	0.524154	0.969	0.884	1.65844e-16	Proliferating T	ATP5MG
MRPS23	8.33512e-21	0.85115	0.408	0.165	1.7212e-16	Proliferating T	MRPS23
PWP1	8.59767e-21	0.78612	0.454	0.188	1.77542e-16	Proliferating T	PWP1
HAUS6	8.60739e-21	1.13675	0.25	0.082	1.77743e-16	Proliferating T	HAUS6
PRF1	8.63308e-21	0.851381	0.831	0.544	1.78273e-16	Proliferating T	PRF1
SAR1A	8.67573e-21	0.765068	0.604	0.289	1.79154e-16	Proliferating T	SAR1A
RBM8A	9.40016e-21	0.8091	0.777	0.485	1.94113e-16	Proliferating T	RBM8A
VPS26A	1.04143e-20	0.89497	0.415	0.173	2.15055e-16	Proliferating T	VPS26A
SNX5	1.11458e-20	0.759355	0.496	0.219	2.3016e-16	Proliferating T	SNX5
MRPS16	1.23705e-20	0.924321	0.415	0.173	2.55451e-16	Proliferating T	MRPS16
PDIA4	1.29598e-20	0.970089	0.4	0.163	2.67619e-16	Proliferating T	PDIA4
LRRC59	1.30964e-20	1.02761	0.277	0.094	2.70441e-16	Proliferating T	LRRC59
POLDIP2	1.33946e-20	0.80101	0.288	0.099	2.76598e-16	Proliferating T	POLDIP2
APOBEC3G	1.35939e-20	0.624212	0.773	0.431	2.80714e-16	Proliferating T	APOBEC3G
PDCL3	1.38555e-20	0.919757	0.4	0.165	2.86116e-16	Proliferating T	PDCL3
PYCARD	1.38617e-20	0.750626	0.615	0.304	2.86244e-16	Proliferating T	PYCARD
GSR	1.48661e-20	0.98982	0.281	0.096	3.06985e-16	Proliferating T	GSR
SNX1	1.61583e-20	0.892802	0.373	0.147	3.33669e-16	Proliferating T	SNX1
PSMC1	1.63507e-20	0.822669	0.519	0.238	3.37641e-16	Proliferating T	PSMC1
NUTF2	1.84647e-20	0.832216	0.535	0.248	3.81295e-16	Proliferating T	NUTF2
CYB5R3	1.85081e-20	1.12673	0.323	0.122	3.82193e-16	Proliferating T	CYB5R3
TMEM107	1.86452e-20	0.921786	0.369	0.145	3.85024e-16	Proliferating T	TMEM107
TRNAU1AP	1.88233e-20	0.883336	0.346	0.131	3.88701e-16	Proliferating T	TRNAU1AP
MESD	1.92763e-20	0.797095	0.6	0.284	3.98056e-16	Proliferating T	MESD
FUBP1	2.0519e-20	0.718468	0.565	0.261	4.23717e-16	Proliferating T	FUBP1
PSMB10	2.13519e-20	0.912453	0.604	0.322	4.40917e-16	Proliferating T	PSMB10
TMEM160	2.17923e-20	0.757936	0.708	0.388	4.50011e-16	Proliferating T	TMEM160
AP1S21	2.32965e-20	0.992573	0.442	0.19	4.81072e-16	Proliferating T	AP1S2
PARP1	2.5565e-20	0.817186	0.662	0.363	5.27917e-16	Proliferating T	PARP1
SH2D1A	2.82239e-20	0.839089	0.554	0.268	5.82823e-16	Proliferating T	SH2D1A
DCUN1D5	2.87744e-20	0.932364	0.327	0.122	5.94191e-16	Proliferating T	DCUN1D5
SLF2	2.96674e-20	1.07955	0.319	0.121	6.12632e-16	Proliferating T	SLF2
RAB5IF	2.97136e-20	0.786767	0.581	0.283	6.13585e-16	Proliferating T	RAB5IF
CHD4	3.33273e-20	0.881555	0.458	0.201	6.8821e-16	Proliferating T	CHD4
CALM2	3.55146e-20	0.655276	0.954	0.81	7.33376e-16	Proliferating T	CALM2
MIS18BP1	3.64318e-20	0.931016	0.488	0.224	7.52316e-16	Proliferating T	MIS18BP1
CYB5B	3.67406e-20	0.883336	0.385	0.155	7.58694e-16	Proliferating T	CYB5B
RBM17	3.71925e-20	0.865561	0.604	0.305	7.68025e-16	Proliferating T	RBM17
HCFC1	3.87087e-20	0.890973	0.277	0.095	7.99335e-16	Proliferating T	HCFC1
TMEM126A	3.99288e-20	0.920998	0.381	0.154	8.2453e-16	Proliferating T	TMEM126A
TAGLN21	4.09592e-20	0.626976	0.904	0.676	8.45808e-16	Proliferating T	TAGLN2
GTF2F2	4.59051e-20	0.803072	0.315	0.115	9.4794e-16	Proliferating T	GTF2F2
SNRPB2	5.10508e-20	0.781845	0.723	0.42	1.0542e-15	Proliferating T	SNRPB2
SEC61G	5.23616e-20	0.803199	0.823	0.557	1.08127e-15	Proliferating T	SEC61G
GZMB	5.56137e-20	1.04676	0.719	0.492	1.14842e-15	Proliferating T	GZMB
SFT2D1	5.79026e-20	0.769216	0.438	0.185	1.19569e-15	Proliferating T	SFT2D1
RAB5C	6.61776e-20	0.71094	0.688	0.354	1.36657e-15	Proliferating T	RAB5C
GYG1	6.71739e-20	0.75034	0.388	0.154	1.38714e-15	Proliferating T	GYG1
SRGN	6.74777e-20	0.533914	0.985	0.827	1.39341e-15	Proliferating T	SRGN
VPS29	7.48771e-20	0.847405	0.596	0.309	1.54621e-15	Proliferating T	VPS29
S100A10	8.17607e-20	0.624872	0.969	0.891	1.68836e-15	Proliferating T	S100A10
ATP5MC1	8.29291e-20	0.919197	0.573	0.285	1.71249e-15	Proliferating T	ATP5MC1
BCAP29	8.48866e-20	0.850157	0.323	0.12	1.75291e-15	Proliferating T	BCAP29
COX5B	8.5376e-20	0.602226	0.923	0.732	1.76301e-15	Proliferating T	COX5B
NIBAN1	9.09396e-20	0.784922	0.481	0.215	1.8779e-15	Proliferating T	NIBAN1
PSMG2	9.98685e-20	0.846058	0.6	0.309	2.06229e-15	Proliferating T	PSMG2
DBNL	1.14478e-19	0.754859	0.596	0.295	2.36397e-15	Proliferating T	DBNL
UBA1	1.17644e-19	0.989704	0.323	0.123	2.42934e-15	Proliferating T	UBA1
RUVBL1	1.20167e-19	0.794238	0.381	0.152	2.48146e-15	Proliferating T	RUVBL1
PDAP1	1.21124e-19	0.767792	0.646	0.34	2.50121e-15	Proliferating T	PDAP1
MBD2	1.22489e-19	0.822006	0.646	0.344	2.5294e-15	Proliferating T	MBD2
RFC1	1.39433e-19	0.754611	0.623	0.315	2.87929e-15	Proliferating T	RFC1
RAB8A	1.46684e-19	0.805192	0.608	0.305	3.02902e-15	Proliferating T	RAB8A
FAM192A	1.5941e-19	0.678606	0.358	0.137	3.29182e-15	Proliferating T	FAM192A
ANXA4	1.60255e-19	0.854322	0.331	0.126	3.30926e-15	Proliferating T	ANXA4
TWF2	1.63369e-19	0.684544	0.627	0.311	3.37357e-15	Proliferating T	TWF2
MPC1	1.65633e-19	0.840802	0.458	0.2	3.42032e-15	Proliferating T	MPC1
DUSP23	1.71262e-19	0.962701	0.362	0.146	3.53657e-15	Proliferating T	DUSP23
PRDX1	1.7556e-19	1.08248	0.738	0.476	3.62532e-15	Proliferating T	PRDX1
CTSC	1.76208e-19	0.635679	0.827	0.535	3.63869e-15	Proliferating T	CTSC
MRPS18C	1.77297e-19	0.835898	0.508	0.236	3.66118e-15	Proliferating T	MRPS18C
PCBD1	1.89178e-19	0.840585	0.292	0.104	3.90653e-15	Proliferating T	PCBD1
TIMM17A	1.90859e-19	0.924877	0.308	0.114	3.94125e-15	Proliferating T	TIMM17A
CMC2	2.00396e-19	0.791066	0.465	0.206	4.13818e-15	Proliferating T	CMC2
ARHGDIA	2.02202e-19	0.719434	0.808	0.521	4.17548e-15	Proliferating T	ARHGDIA
LSM1	2.05985e-19	0.683501	0.519	0.231	4.25358e-15	Proliferating T	LSM1
BAX	2.06962e-19	0.754014	0.746	0.423	4.27377e-15	Proliferating T	BAX
SSBP1	2.18496e-19	0.683872	0.831	0.534	4.51193e-15	Proliferating T	SSBP1
BCCIP	2.48954e-19	0.797512	0.354	0.138	5.14091e-15	Proliferating T	BCCIP
RBBP4	2.52966e-19	0.86624	0.577	0.299	5.22375e-15	Proliferating T	RBBP4
ISG15	2.83364e-19	0.778685	0.65	0.35	5.85147e-15	Proliferating T	ISG15
ACTR1A	2.83671e-19	0.8696	0.312	0.116	5.8578e-15	Proliferating T	ACTR1A
YPEL1	2.85411e-19	1.17821	0.269	0.096	5.89375e-15	Proliferating T	YPEL1
IFI6	2.98517e-19	0.934797	0.535	0.257	6.16437e-15	Proliferating T	IFI6
BAK1	3.11553e-19	1.00915	0.277	0.098	6.43358e-15	Proliferating T	BAK1
TIGIT	3.17462e-19	0.880722	0.362	0.147	6.55558e-15	Proliferating T	TIGIT
HSPD12	3.23899e-19	0.903286	0.638	0.361	6.68852e-15	Proliferating T	HSPD1
NDUFV1	3.25174e-19	0.721547	0.469	0.204	6.71485e-15	Proliferating T	NDUFV1
NDUFA1	3.32031e-19	0.670086	0.865	0.649	6.85645e-15	Proliferating T	NDUFA1
LBR	3.38428e-19	1.01712	0.581	0.311	6.98853e-15	Proliferating T	LBR
COPB2	3.42827e-19	0.843127	0.373	0.152	7.07938e-15	Proliferating T	COPB2
RPP30	3.4914e-19	0.828631	0.312	0.115	7.20975e-15	Proliferating T	RPP30
MMADHC	3.55121e-19	0.805128	0.5	0.23	7.33325e-15	Proliferating T	MMADHC
HMGA11	3.68466e-19	1.05463	0.523	0.266	7.60882e-15	Proliferating T	HMGA1
MCMBP	3.84477e-19	1.23638	0.258	0.091	7.93944e-15	Proliferating T	MCMBP
CHRAC1	3.90921e-19	0.784509	0.388	0.157	8.07252e-15	Proliferating T	CHRAC1
GARS	4.01397e-19	0.870609	0.319	0.121	8.28885e-15	Proliferating T	GARS
UQCRH	4.09446e-19	0.674374	0.892	0.705	8.45507e-15	Proliferating T	UQCRH
FAM49B	4.42472e-19	0.711885	0.754	0.475	9.13704e-15	Proliferating T	FAM49B
IMMT	4.68748e-19	0.830442	0.446	0.197	9.67964e-15	Proliferating T	IMMT
DDX49	5.35054e-19	0.99992	0.262	0.091	1.10489e-14	Proliferating T	DDX49
TMEM109	5.3603e-19	0.946901	0.5	0.241	1.1069e-14	Proliferating T	TMEM109
HIST1H4C	5.67601e-19	2.62994	0.788	0.565	1.1721e-14	Proliferating T	HIST1H4C
PMF1	5.98903e-19	0.824248	0.477	0.217	1.23673e-14	Proliferating T	PMF1
CCT8	6.51163e-19	0.807331	0.673	0.395	1.34465e-14	Proliferating T	CCT8
HRAS	6.80288e-19	0.983678	0.265	0.093	1.40479e-14	Proliferating T	HRAS
HIST1H1E	7.07871e-19	1.19189	0.542	0.288	1.46175e-14	Proliferating T	HIST1H1E
ACIN1	7.19111e-19	0.81407	0.512	0.243	1.48496e-14	Proliferating T	ACIN1
SCP2	7.38333e-19	0.673042	0.727	0.417	1.52466e-14	Proliferating T	SCP2
KDELR2	7.49091e-19	0.796699	0.465	0.209	1.54687e-14	Proliferating T	KDELR2
HENMT1	7.68573e-19	0.933448	0.265	0.093	1.5871e-14	Proliferating T	HENMT1
CYB5R4	7.92429e-19	0.841478	0.308	0.115	1.63636e-14	Proliferating T	CYB5R4
AHSA1	8.53099e-19	0.823934	0.5	0.234	1.76165e-14	Proliferating T	AHSA1
RFXANK	8.53429e-19	0.727107	0.369	0.147	1.76233e-14	Proliferating T	RFXANK
PSMB4	9.52199e-19	0.737211	0.681	0.389	1.96629e-14	Proliferating T	PSMB4
PLGRKT	1.02856e-18	0.892121	0.377	0.158	2.12398e-14	Proliferating T	PLGRKT
KHSRP	1.16615e-18	0.893071	0.312	0.119	2.40809e-14	Proliferating T	KHSRP
LY6E	1.19427e-18	0.585256	0.915	0.679	2.46617e-14	Proliferating T	LY6E
CBR1	1.27998e-18	0.862743	0.288	0.105	2.64315e-14	Proliferating T	CBR1
SNRNP70	1.28942e-18	0.670991	0.585	0.288	2.66266e-14	Proliferating T	SNRNP70
PSMD4	1.29069e-18	0.69096	0.685	0.365	2.66527e-14	Proliferating T	PSMD4
CEP57	1.35914e-18	0.915091	0.488	0.233	2.80663e-14	Proliferating T	CEP57
HDAC2	1.41916e-18	0.963404	0.315	0.122	2.93057e-14	Proliferating T	HDAC2
SSNA1	1.49165e-18	0.745047	0.665	0.37	3.08025e-14	Proliferating T	SSNA1
ZBTB8OS	1.5122e-18	0.668525	0.527	0.245	3.12269e-14	Proliferating T	ZBTB8OS
GNAS	1.51619e-18	0.53891	0.958	0.869	3.13093e-14	Proliferating T	GNAS
CTSW	1.56413e-18	0.970003	0.746	0.559	3.22994e-14	Proliferating T	CTSW
COMT	1.56457e-18	0.760561	0.435	0.188	3.23083e-14	Proliferating T	COMT
CARD16	1.56635e-18	0.69554	0.723	0.4	3.23452e-14	Proliferating T	CARD16
TAF12	1.58038e-18	0.794556	0.419	0.181	3.26349e-14	Proliferating T	TAF12
CLTC	1.67013e-18	0.875554	0.373	0.155	3.44882e-14	Proliferating T	CLTC
ATP6V1D	1.83799e-18	0.819882	0.369	0.151	3.79545e-14	Proliferating T	ATP6V1D
SAMD1	1.87257e-18	1.07956	0.254	0.089	3.86686e-14	Proliferating T	SAMD1
MZT2A1	1.88102e-18	0.682147	0.819	0.561	3.88432e-14	Proliferating T	MZT2A
ZDHHC12	1.88628e-18	0.918892	0.392	0.169	3.89517e-14	Proliferating T	ZDHHC12
COX16	1.89712e-18	0.920894	0.304	0.115	3.91756e-14	Proliferating T	COX16
ALG5	1.97601e-18	0.671256	0.381	0.152	4.08046e-14	Proliferating T	ALG5
SEPTIN2	1.98439e-18	0.721345	0.554	0.266	4.09777e-14	Proliferating T	SEPTIN2
RIOK3	2.03974e-18	0.656193	0.523	0.24	4.21206e-14	Proliferating T	RIOK3
MRTO4	2.37473e-18	0.891531	0.273	0.098	4.90382e-14	Proliferating T	MRTO4
ATP5F1E	2.45114e-18	0.467907	0.988	0.973	5.0616e-14	Proliferating T	ATP5F1E
UBA2	2.54712e-18	0.802579	0.512	0.247	5.25981e-14	Proliferating T	UBA2
EMC8	2.56137e-18	0.885026	0.265	0.094	5.28922e-14	Proliferating T	EMC8
AK2	2.66038e-18	0.879164	0.308	0.117	5.49369e-14	Proliferating T	AK2
COA6	2.72526e-18	0.714191	0.412	0.174	5.62766e-14	Proliferating T	COA6
MDH2	2.79937e-18	0.676905	0.731	0.415	5.78069e-14	Proliferating T	MDH2
HMGN3	2.97834e-18	0.917154	0.627	0.358	6.15026e-14	Proliferating T	HMGN3
TACC1	2.97909e-18	0.826187	0.481	0.226	6.15182e-14	Proliferating T	TACC1
MRPL58	3.04932e-18	0.943335	0.312	0.121	6.29685e-14	Proliferating T	MRPL58
MAPK1	3.24968e-18	0.788422	0.485	0.228	6.71059e-14	Proliferating T	MAPK1
SLC20A1	3.3063e-18	0.834146	0.385	0.161	6.82752e-14	Proliferating T	SLC20A1
SASH3	3.41009e-18	0.645541	0.512	0.234	7.04183e-14	Proliferating T	SASH3
RPS27L	3.54708e-18	0.816504	0.788	0.546	7.32473e-14	Proliferating T	RPS27L
SMIM12	3.83389e-18	0.735209	0.385	0.159	7.91698e-14	Proliferating T	SMIM12
RAB11FIP1	3.83976e-18	0.961636	0.335	0.136	7.9291e-14	Proliferating T	RAB11FIP1
CAPZB	4.02172e-18	0.582093	0.869	0.673	8.30485e-14	Proliferating T	CAPZB
ITGB2	4.08803e-18	0.609086	0.927	0.746	8.44178e-14	Proliferating T	ITGB2
FUNDC2	4.52318e-18	0.828038	0.535	0.266	9.34036e-14	Proliferating T	FUNDC2
CMAS	4.58152e-18	1.06405	0.273	0.101	9.46083e-14	Proliferating T	CMAS
SMIM19	4.69893e-18	0.749674	0.427	0.186	9.70328e-14	Proliferating T	SMIM19
SYNCRIP	4.87391e-18	0.700431	0.55	0.266	1.00646e-13	Proliferating T	SYNCRIP
ARPC5L	4.93741e-18	0.67645	0.773	0.472	1.01958e-13	Proliferating T	ARPC5L
POLR2E	4.99483e-18	0.717008	0.554	0.265	1.03143e-13	Proliferating T	POLR2E
RPUSD3	5.1101e-18	0.834892	0.296	0.111	1.05524e-13	Proliferating T	RPUSD3
COTL11	5.30972e-18	1.57812	0.623	0.461	1.09646e-13	Proliferating T	COTL1
NUDT5	5.37587e-18	0.768522	0.45	0.202	1.11012e-13	Proliferating T	NUDT5
EIF2S2	5.50762e-18	0.679826	0.735	0.433	1.13732e-13	Proliferating T	EIF2S2
HMGXB4	5.53352e-18	0.805116	0.346	0.138	1.14267e-13	Proliferating T	HMGXB4
IMPDH1	5.86895e-18	1.0108	0.277	0.102	1.21194e-13	Proliferating T	IMPDH1
HACD3	5.87135e-18	1.16848	0.265	0.098	1.21243e-13	Proliferating T	HACD3
PPP1R14B1	6.71224e-18	1.00244	0.458	0.222	1.38608e-13	Proliferating T	PPP1R14B
SEC61B	6.73421e-18	0.720067	0.858	0.618	1.39062e-13	Proliferating T	SEC61B
AFG3L2	7.47725e-18	0.889255	0.308	0.119	1.54405e-13	Proliferating T	AFG3L2
GUK1	7.67873e-18	0.533923	0.919	0.722	1.58566e-13	Proliferating T	GUK1
CYB561D2	7.8634e-18	0.653691	0.458	0.203	1.62379e-13	Proliferating T	CYB561D2
MRPS11	8.24284e-18	0.752201	0.388	0.162	1.70215e-13	Proliferating T	MRPS11
NFKBIB	8.38714e-18	1.0728	0.262	0.096	1.73195e-13	Proliferating T	NFKBIB
TMBIM6	8.51098e-18	0.569185	0.9	0.727	1.75752e-13	Proliferating T	TMBIM6
PFDN6	8.64449e-18	0.766551	0.423	0.187	1.78509e-13	Proliferating T	PFDN6
TOR3A	9.4904e-18	0.966891	0.258	0.092	1.95977e-13	Proliferating T	TOR3A
SSR3	1.05679e-17	0.757227	0.623	0.324	2.18226e-13	Proliferating T	SSR3
ILKAP	1.08221e-17	0.731669	0.35	0.141	2.23475e-13	Proliferating T	ILKAP
SPCS2	1.11089e-17	0.711952	0.808	0.528	2.294e-13	Proliferating T	SPCS2
ANXA6	1.13896e-17	0.633525	0.769	0.479	2.35195e-13	Proliferating T	ANXA6
RBM3	1.13949e-17	0.624903	0.888	0.678	2.35306e-13	Proliferating T	RBM3
SLC35B1	1.16091e-17	0.757898	0.273	0.098	2.39728e-13	Proliferating T	SLC35B1
YWHAZ	1.17044e-17	0.555242	0.908	0.777	2.41695e-13	Proliferating T	YWHAZ
ABI3	1.23085e-17	0.671836	0.5	0.233	2.5417e-13	Proliferating T	ABI3
HNRNPA1	1.28974e-17	0.42319	0.981	0.947	2.66331e-13	Proliferating T	HNRNPA1
AGTRAP	1.39411e-17	0.872923	0.408	0.18	2.87883e-13	Proliferating T	AGTRAP
TOMM5	1.45134e-17	0.728623	0.419	0.182	2.99701e-13	Proliferating T	TOMM5
RHOC	1.47361e-17	0.823418	0.458	0.215	3.04301e-13	Proliferating T	RHOC
ARL6IP1	1.50033e-17	0.958861	0.677	0.415	3.09818e-13	Proliferating T	ARL6IP1
SELENOT	1.67334e-17	0.613576	0.708	0.382	3.45545e-13	Proliferating T	SELENOT
ECHS1	1.80751e-17	0.818561	0.442	0.203	3.7325e-13	Proliferating T	ECHS1
CISD1	1.8218e-17	0.946884	0.277	0.104	3.76202e-13	Proliferating T	CISD1
PDS5B	1.83277e-17	1.03042	0.358	0.152	3.78467e-13	Proliferating T	PDS5B
MPG	1.90214e-17	0.782732	0.473	0.221	3.92793e-13	Proliferating T	MPG
RAB11A	1.97855e-17	0.632263	0.573	0.275	4.08571e-13	Proliferating T	RAB11A
CTBP1	2.05713e-17	0.843145	0.481	0.228	4.24797e-13	Proliferating T	CTBP1
SFT2D2	2.08506e-17	0.681308	0.388	0.163	4.30566e-13	Proliferating T	SFT2D2
TBC1D1	2.22101e-17	0.936754	0.315	0.124	4.58638e-13	Proliferating T	TBC1D1
FAF1	2.37897e-17	0.975217	0.262	0.095	4.91256e-13	Proliferating T	FAF1
FDFT1	2.48029e-17	0.746877	0.462	0.212	5.1218e-13	Proliferating T	FDFT1
GALNT1	2.49772e-17	0.951143	0.369	0.157	5.1578e-13	Proliferating T	GALNT1
CDC42	2.59134e-17	0.45095	0.965	0.854	5.35111e-13	Proliferating T	CDC42
AURKAIP1	2.60522e-17	0.654052	0.731	0.422	5.37979e-13	Proliferating T	AURKAIP1
CD247	2.71488e-17	0.937189	0.842	0.632	5.60623e-13	Proliferating T	CD247
TMEM242	2.90108e-17	0.751138	0.312	0.12	5.99074e-13	Proliferating T	TMEM242
TOMM22	2.98748e-17	0.715071	0.612	0.328	6.16914e-13	Proliferating T	TOMM22
TXNDC9	3.02244e-17	0.834538	0.377	0.16	6.24133e-13	Proliferating T	TXNDC9
NNT	3.0841e-17	1.10137	0.292	0.115	6.36867e-13	Proliferating T	NNT
SUMO3	3.08743e-17	0.774358	0.562	0.286	6.37555e-13	Proliferating T	SUMO3
DDOST	3.10421e-17	0.776631	0.592	0.314	6.41019e-13	Proliferating T	DDOST
CAPZA1	3.23962e-17	0.61002	0.781	0.491	6.68981e-13	Proliferating T	CAPZA1
GART	3.63882e-17	1.1045	0.254	0.093	7.51416e-13	Proliferating T	GART
SQOR	3.7239e-17	0.780591	0.358	0.149	7.68984e-13	Proliferating T	SQOR
TMEM258	3.83132e-17	0.616684	0.823	0.575	7.91167e-13	Proliferating T	TMEM258
COMMD8	4.32819e-17	0.748014	0.45	0.205	8.9377e-13	Proliferating T	COMMD8
TM9SF2	4.45459e-17	0.703106	0.423	0.188	9.19872e-13	Proliferating T	TM9SF2
FAM136A	4.50209e-17	0.977819	0.323	0.132	9.29681e-13	Proliferating T	FAM136A
RNF167	4.73682e-17	0.693688	0.615	0.325	9.78152e-13	Proliferating T	RNF167
CHMP1A	4.80121e-17	0.837485	0.331	0.134	9.9145e-13	Proliferating T	CHMP1A
PHF5A	4.90319e-17	0.952623	0.285	0.109	1.01251e-12	Proliferating T	PHF5A
SLIRP	4.91735e-17	0.745089	0.508	0.245	1.01543e-12	Proliferating T	SLIRP
MRPL3	4.99576e-17	0.727593	0.412	0.181	1.03162e-12	Proliferating T	MRPL3
PSMG3	5.07045e-17	0.725301	0.342	0.14	1.04705e-12	Proliferating T	PSMG3
PSMD6	5.10977e-17	0.647685	0.523	0.249	1.05517e-12	Proliferating T	PSMD6
HIST1H1D1	5.50074e-17	1.36906	0.604	0.354	1.1359e-12	Proliferating T	HIST1H1D
DOCK2	5.56537e-17	0.750585	0.488	0.237	1.14925e-12	Proliferating T	DOCK2
IMPDH22	5.77874e-17	0.809035	0.408	0.18	1.19331e-12	Proliferating T	IMPDH2
PSMD3	5.8463e-17	0.827734	0.377	0.162	1.20726e-12	Proliferating T	PSMD3
YAF2	6.02156e-17	0.7312	0.358	0.15	1.24345e-12	Proliferating T	YAF2
UROD	6.37738e-17	0.866782	0.262	0.096	1.31693e-12	Proliferating T	UROD
PBRM1	6.44163e-17	0.849188	0.454	0.214	1.3302e-12	Proliferating T	PBRM1
NOP56	6.57751e-17	0.788167	0.546	0.278	1.35825e-12	Proliferating T	NOP56
CHP1	7.00908e-17	0.914921	0.273	0.103	1.44737e-12	Proliferating T	CHP1
GNB1	7.07155e-17	0.620628	0.619	0.316	1.46027e-12	Proliferating T	GNB1
CAPNS1	7.36919e-17	0.651652	0.75	0.443	1.52174e-12	Proliferating T	CAPNS1
ELAVL1	7.4448e-17	0.697623	0.365	0.152	1.53735e-12	Proliferating T	ELAVL1
SREK1	7.64928e-17	0.79953	0.45	0.212	1.57958e-12	Proliferating T	SREK1
CDC5L	8.08964e-17	0.727575	0.481	0.227	1.67051e-12	Proliferating T	CDC5L
ENY2	8.24239e-17	0.735331	0.638	0.343	1.70205e-12	Proliferating T	ENY2
CTSD	8.32215e-17	0.781504	0.654	0.382	1.71852e-12	Proliferating T	CTSD
RWDD4	8.3243e-17	0.798198	0.3	0.117	1.71897e-12	Proliferating T	RWDD4
NUDCD2	8.89636e-17	0.816006	0.442	0.207	1.8371e-12	Proliferating T	NUDCD2
ATP5F1D	8.96199e-17	0.553251	0.912	0.719	1.85065e-12	Proliferating T	ATP5F1D
MOB1A	1.00689e-16	0.717476	0.669	0.387	2.07922e-12	Proliferating T	MOB1A
CBFB	1.01018e-16	1.00886	0.288	0.114	2.08603e-12	Proliferating T	CBFB
HDGFL2	1.01444e-16	0.93831	0.273	0.103	2.09482e-12	Proliferating T	HDGFL2
SDHB	1.07356e-16	0.76209	0.485	0.231	2.2169e-12	Proliferating T	SDHB
UCP2	1.07483e-16	0.584489	0.812	0.524	2.21952e-12	Proliferating T	UCP2
NHP2	1.12129e-16	0.821119	0.596	0.331	2.31547e-12	Proliferating T	NHP2
ZDHHC20	1.12522e-16	0.746501	0.285	0.108	2.32358e-12	Proliferating T	ZDHHC20
UBE2M	1.21111e-16	0.732047	0.585	0.302	2.50094e-12	Proliferating T	UBE2M
CAPN1	1.41293e-16	0.800293	0.423	0.194	2.91769e-12	Proliferating T	CAPN1
COPB1	1.41794e-16	0.703698	0.477	0.226	2.92805e-12	Proliferating T	COPB1
POLR2K	1.42601e-16	0.665373	0.604	0.323	2.9447e-12	Proliferating T	POLR2K
USB1	1.42672e-16	0.817541	0.296	0.115	2.94618e-12	Proliferating T	USB1
NAP1L4	1.47914e-16	0.679134	0.685	0.405	3.05442e-12	Proliferating T	NAP1L4
KLRD1	1.60585e-16	0.650469	0.669	0.392	3.31609e-12	Proliferating T	KLRD1
PUF60	1.68225e-16	0.656404	0.581	0.299	3.47384e-12	Proliferating T	PUF60
AKR1A1	1.69401e-16	0.851351	0.381	0.167	3.49813e-12	Proliferating T	AKR1A1
ING3	1.69624e-16	0.918525	0.327	0.133	3.50274e-12	Proliferating T	ING3
NAPG	1.71212e-16	0.774306	0.262	0.096	3.53553e-12	Proliferating T	NAPG
TMEM165	1.71475e-16	0.728962	0.435	0.199	3.54096e-12	Proliferating T	TMEM165
NEDD8	1.85578e-16	0.57398	0.858	0.641	3.83219e-12	Proliferating T	NEDD8
C1orf122	1.87521e-16	0.700946	0.435	0.198	3.8723e-12	Proliferating T	C1orf122
DDX52	1.89437e-16	0.568811	0.342	0.14	3.91188e-12	Proliferating T	DDX52
CFAP20	1.94455e-16	0.968915	0.258	0.096	4.01549e-12	Proliferating T	CFAP20
MEA1	2.00733e-16	0.641226	0.442	0.198	4.14514e-12	Proliferating T	MEA1
ATP5MPL	2.19791e-16	0.63226	0.831	0.627	4.53868e-12	Proliferating T	ATP5MPL
ITPA	2.242e-16	0.61959	0.45	0.202	4.62973e-12	Proliferating T	ITPA
HNRNPUL2	2.39243e-16	0.913282	0.262	0.097	4.94038e-12	Proliferating T	HNRNPUL2
ILF3	2.44922e-16	0.731385	0.604	0.327	5.05764e-12	Proliferating T	ILF3
EIF3B	2.49487e-16	0.838624	0.423	0.197	5.15191e-12	Proliferating T	EIF3B
CINP	2.50524e-16	1.02028	0.262	0.1	5.17332e-12	Proliferating T	CINP
YWHAB	2.51981e-16	0.445916	0.958	0.857	5.20342e-12	Proliferating T	YWHAB
PPP1R7	2.58842e-16	0.658027	0.596	0.314	5.34509e-12	Proliferating T	PPP1R7
CNOT9	2.69893e-16	0.728039	0.315	0.127	5.57329e-12	Proliferating T	CNOT9
TIMM13	2.80958e-16	0.692357	0.442	0.203	5.80178e-12	Proliferating T	TIMM13
SNRNP200	2.84122e-16	0.748854	0.542	0.276	5.86712e-12	Proliferating T	SNRNP200
ECI1	3.00675e-16	1.01509	0.308	0.126	6.20894e-12	Proliferating T	ECI1
EMP3	3.01016e-16	0.481153	0.973	0.883	6.21598e-12	Proliferating T	EMP3
IMP4	3.38889e-16	0.865798	0.369	0.162	6.99806e-12	Proliferating T	IMP4
TFDP2	3.48717e-16	0.76905	0.431	0.201	7.20101e-12	Proliferating T	TFDP2
CDKN2AIPNL	3.51216e-16	0.836279	0.273	0.104	7.25261e-12	Proliferating T	CDKN2AIPNL
PFKL	3.60096e-16	0.769491	0.323	0.132	7.43599e-12	Proliferating T	PFKL
GTF2A2	3.74373e-16	0.683092	0.635	0.351	7.7308e-12	Proliferating T	GTF2A2
MRPL21	3.77154e-16	0.622399	0.446	0.206	7.78824e-12	Proliferating T	MRPL21
DHX9	4.05227e-16	0.751426	0.465	0.226	8.36794e-12	Proliferating T	DHX9
RCN2	4.08806e-16	0.802343	0.485	0.244	8.44184e-12	Proliferating T	RCN2
EPSTI1	4.14897e-16	0.68625	0.335	0.138	8.56763e-12	Proliferating T	EPSTI1
FERMT3	4.40418e-16	0.695256	0.612	0.338	9.09463e-12	Proliferating T	FERMT3
MCRS1	4.475e-16	0.773996	0.288	0.112	9.24087e-12	Proliferating T	MCRS1
HBS1L	4.6417e-16	0.801453	0.331	0.138	9.58511e-12	Proliferating T	HBS1L
ARPP19	4.7766e-16	0.755609	0.473	0.227	9.86368e-12	Proliferating T	ARPP19
NSMCE4A	4.84475e-16	0.730362	0.365	0.157	1.00044e-11	Proliferating T	NSMCE4A
LSM7	4.85168e-16	0.657699	0.75	0.497	1.00187e-11	Proliferating T	LSM7
PDHA1	4.99265e-16	0.8003	0.292	0.115	1.03098e-11	Proliferating T	PDHA1
NDUFB9	5.14534e-16	0.651211	0.781	0.545	1.06251e-11	Proliferating T	NDUFB9
ARF5	5.54819e-16	0.692452	0.638	0.365	1.1457e-11	Proliferating T	ARF5
TRAPPC2L	5.8037e-16	0.644961	0.496	0.239	1.19847e-11	Proliferating T	TRAPPC2L
NDUFA10	6.11352e-16	0.670993	0.519	0.254	1.26244e-11	Proliferating T	NDUFA10
GLT8D1	6.17083e-16	0.858525	0.277	0.107	1.27428e-11	Proliferating T	GLT8D1
ATP5MC2	7.14358e-16	0.40533	0.985	0.903	1.47515e-11	Proliferating T	ATP5MC2
EIF4EBP2	9.56833e-16	0.735208	0.423	0.196	1.97586e-11	Proliferating T	EIF4EBP2
ACAT1	9.80066e-16	0.849803	0.296	0.12	2.02384e-11	Proliferating T	ACAT1
LYPLA1	9.85453e-16	0.708714	0.388	0.172	2.03496e-11	Proliferating T	LYPLA1
ACO2	1.02226e-15	0.929199	0.315	0.13	2.11097e-11	Proliferating T	ACO2
CANX	1.03194e-15	0.680319	0.642	0.367	2.13096e-11	Proliferating T	CANX
UBAC1	1.11981e-15	0.724755	0.304	0.122	2.31241e-11	Proliferating T	UBAC1
SNRPA	1.14582e-15	0.69569	0.508	0.251	2.36613e-11	Proliferating T	SNRPA
RB1	1.17284e-15	0.773433	0.262	0.099	2.42191e-11	Proliferating T	RB1
SEC14L1	1.17308e-15	0.93993	0.25	0.095	2.42242e-11	Proliferating T	SEC14L1
SH3BGRL3	1.18311e-15	0.372768	0.996	0.976	2.44313e-11	Proliferating T	SH3BGRL3
COA3	1.21302e-15	0.703836	0.373	0.164	2.50488e-11	Proliferating T	COA3
PTPN18	1.23403e-15	0.628528	0.477	0.229	2.54827e-11	Proliferating T	PTPN18
COX20	1.31704e-15	0.662732	0.515	0.253	2.71968e-11	Proliferating T	COX20
MRPS18A	1.34585e-15	0.709465	0.258	0.096	2.77917e-11	Proliferating T	MRPS18A
NUP50	1.43841e-15	0.586661	0.435	0.199	2.97033e-11	Proliferating T	NUP50
UBE2E3	1.43973e-15	0.658428	0.477	0.227	2.97303e-11	Proliferating T	UBE2E3
CCAR1	1.45756e-15	0.744195	0.419	0.197	3.00987e-11	Proliferating T	CCAR1
VCP	1.48835e-15	0.723323	0.542	0.28	3.07344e-11	Proliferating T	VCP
OASL	1.5361e-15	0.658714	0.281	0.109	3.17205e-11	Proliferating T	OASL
WASHC3	1.5588e-15	0.613154	0.442	0.204	3.21891e-11	Proliferating T	WASHC3
GNB2	1.57873e-15	0.653729	0.635	0.336	3.26007e-11	Proliferating T	GNB2
ATL3	1.58315e-15	1.12971	0.269	0.109	3.26921e-11	Proliferating T	ATL3
POLE4	1.58959e-15	0.688931	0.527	0.269	3.2825e-11	Proliferating T	POLE4
TOMM40	1.59713e-15	0.715779	0.335	0.139	3.29807e-11	Proliferating T	TOMM40
RBIS	1.75639e-15	0.663207	0.715	0.427	3.62694e-11	Proliferating T	RBIS
RTN4	1.82668e-15	0.690769	0.638	0.37	3.7721e-11	Proliferating T	RTN4
LPGAT1	1.82707e-15	0.818157	0.362	0.16	3.77289e-11	Proliferating T	LPGAT1
ID2	1.82793e-15	0.579028	0.758	0.49	3.77467e-11	Proliferating T	ID2
EIF4G1	1.89015e-15	0.695274	0.354	0.152	3.90316e-11	Proliferating T	EIF4G1
SNX17	1.89382e-15	0.627604	0.569	0.291	3.91075e-11	Proliferating T	SNX17
NXT1	1.99642e-15	0.883214	0.338	0.147	4.12261e-11	Proliferating T	NXT1
IDH3B	2.05773e-15	0.65303	0.469	0.222	4.24922e-11	Proliferating T	IDH3B
LPCAT1	2.08706e-15	0.644694	0.338	0.143	4.30977e-11	Proliferating T	LPCAT1
GHITM	2.0876e-15	0.57913	0.738	0.451	4.31089e-11	Proliferating T	GHITM
ERG28	2.19786e-15	0.671988	0.35	0.149	4.53857e-11	Proliferating T	ERG28
BST2	2.35236e-15	0.660959	0.715	0.437	4.85762e-11	Proliferating T	BST2
NDUFS2	2.39477e-15	0.662708	0.485	0.236	4.9452e-11	Proliferating T	NDUFS2
PRPSAP1	2.45596e-15	0.867565	0.3	0.122	5.07155e-11	Proliferating T	PRPSAP1
ATP5F1A	2.46259e-15	0.663286	0.769	0.521	5.08525e-11	Proliferating T	ATP5F1A
SUGT1	2.57433e-15	0.644095	0.488	0.237	5.31599e-11	Proliferating T	SUGT1
RIF1	2.66883e-15	0.878201	0.404	0.19	5.51113e-11	Proliferating T	RIF1
BTBD6	2.67867e-15	0.734892	0.342	0.147	5.53145e-11	Proliferating T	BTBD6
EPN1	2.70449e-15	0.696897	0.292	0.115	5.58476e-11	Proliferating T	EPN1
MRPS15	2.78602e-15	0.634497	0.512	0.255	5.75312e-11	Proliferating T	MRPS15
PRPF19	2.9158e-15	0.953262	0.281	0.112	6.02113e-11	Proliferating T	PRPF19
STK16	2.99459e-15	0.683843	0.281	0.11	6.18383e-11	Proliferating T	STK16
NMI	3.22086e-15	0.594808	0.438	0.204	6.65107e-11	Proliferating T	NMI
PRDX21	3.27261e-15	0.688584	0.781	0.542	6.75794e-11	Proliferating T	PRDX2
ZNHIT1	3.44371e-15	0.567657	0.692	0.384	7.11126e-11	Proliferating T	ZNHIT1
LAMTOR5	3.45221e-15	0.612423	0.692	0.393	7.12881e-11	Proliferating T	LAMTOR5
URM1	3.51161e-15	0.653525	0.4	0.178	7.25147e-11	Proliferating T	URM1
THOC7	3.57007e-15	0.633385	0.55	0.289	7.3722e-11	Proliferating T	THOC7
SMC5	3.65196e-15	0.761099	0.442	0.213	7.5413e-11	Proliferating T	SMC5
SDHAF3	3.81844e-15	0.675433	0.338	0.144	7.88508e-11	Proliferating T	SDHAF3
PIN4	3.84476e-15	0.699001	0.4	0.182	7.93943e-11	Proliferating T	PIN4
NRDC	3.88347e-15	0.703932	0.481	0.24	8.01936e-11	Proliferating T	NRDC
GMCL1	3.89876e-15	0.745696	0.331	0.142	8.05095e-11	Proliferating T	GMCL1
DCK1	4.10505e-15	0.798785	0.423	0.201	8.47694e-11	Proliferating T	DCK
DCAF7	4.19566e-15	0.682987	0.412	0.187	8.66404e-11	Proliferating T	DCAF7
MAPRE1	4.22002e-15	0.605409	0.427	0.196	8.71434e-11	Proliferating T	MAPRE1
TMEM141	4.36003e-15	0.768674	0.358	0.158	9.00346e-11	Proliferating T	TMEM141
PIH1D1	4.40885e-15	0.774813	0.388	0.177	9.10427e-11	Proliferating T	PIH1D1
NDUFB10	4.51666e-15	0.582979	0.792	0.547	9.32691e-11	Proliferating T	NDUFB10
NT5C3A	4.63035e-15	0.581884	0.388	0.172	9.56167e-11	Proliferating T	NT5C3A
ETFB	4.65906e-15	0.721057	0.523	0.279	9.62095e-11	Proliferating T	ETFB
SRRT	4.66074e-15	0.64441	0.369	0.162	9.62443e-11	Proliferating T	SRRT
SH3GLB1	4.72368e-15	0.566798	0.569	0.296	9.7544e-11	Proliferating T	SH3GLB1
SLC9A3R1	4.79723e-15	0.532578	0.738	0.452	9.90628e-11	Proliferating T	SLC9A3R1
RPS19BP1	5.02952e-15	0.591436	0.681	0.398	1.0386e-10	Proliferating T	RPS19BP1
SDHD	5.06549e-15	0.615208	0.55	0.282	1.04602e-10	Proliferating T	SDHD
ZNF511	5.06698e-15	0.682989	0.35	0.152	1.04633e-10	Proliferating T	ZNF511
N4BP2	5.18531e-15	0.895538	0.277	0.112	1.07077e-10	Proliferating T	N4BP2
BID	5.19172e-15	0.83031	0.327	0.141	1.07209e-10	Proliferating T	BID
NDUFA7	5.46677e-15	0.735905	0.335	0.144	1.12889e-10	Proliferating T	NDUFA7
PPID	5.47663e-15	0.698523	0.392	0.178	1.13092e-10	Proliferating T	PPID
KDM1A	5.50413e-15	0.762856	0.254	0.097	1.1366e-10	Proliferating T	KDM1A
CCT7	5.93889e-15	0.633827	0.673	0.376	1.22638e-10	Proliferating T	CCT7
MRPL9	6.26819e-15	0.630608	0.465	0.223	1.29438e-10	Proliferating T	MRPL9
UBL4A	6.35914e-15	0.515103	0.288	0.113	1.31316e-10	Proliferating T	UBL4A
PLAAT3	6.67102e-15	0.690166	0.396	0.179	1.37756e-10	Proliferating T	PLAAT3
EIF4H	7.24615e-15	0.656705	0.569	0.308	1.49633e-10	Proliferating T	EIF4H
TSPAN2	7.43288e-15	0.889613	0.262	0.102	1.53489e-10	Proliferating T	TSPAN2
DTX3L	7.80476e-15	0.927705	0.304	0.129	1.61168e-10	Proliferating T	DTX3L
ATP6V0D1	8.10674e-15	0.624153	0.381	0.169	1.67404e-10	Proliferating T	ATP6V0D1
GNG2	8.28777e-15	0.570965	0.608	0.327	1.71143e-10	Proliferating T	GNG2
SRSF4	8.65155e-15	0.565423	0.642	0.351	1.78655e-10	Proliferating T	SRSF4
PPP2CA	8.66918e-15	0.665633	0.469	0.229	1.79018e-10	Proliferating T	PPP2CA
PSENEN	8.7699e-15	0.701752	0.45	0.22	1.81098e-10	Proliferating T	PSENEN
UQCR10	8.98591e-15	0.630588	0.831	0.632	1.85559e-10	Proliferating T	UQCR10
DPY30	9.20651e-15	0.659507	0.438	0.209	1.90114e-10	Proliferating T	DPY30
HNRNPC	9.63746e-15	0.551617	0.873	0.702	1.99013e-10	Proliferating T	HNRNPC
DDB1	1.01469e-14	0.631215	0.346	0.148	2.09534e-10	Proliferating T	DDB1
CLPTM1	1.02138e-14	0.710225	0.265	0.104	2.10914e-10	Proliferating T	CLPTM1
ODC1	1.03783e-14	0.685557	0.477	0.235	2.14313e-10	Proliferating T	ODC1
HLA-DPA1	1.11767e-14	0.515775	0.85	0.567	2.30799e-10	Proliferating T	HLA-DPA1
BZW1	1.3179e-14	0.604069	0.758	0.503	2.72147e-10	Proliferating T	BZW1
GPS1	1.32406e-14	0.757817	0.319	0.135	2.73417e-10	Proliferating T	GPS1
ZNRD2	1.32889e-14	0.797356	0.315	0.137	2.74415e-10	Proliferating T	ZNRD2
AKR1B1	1.39844e-14	0.81495	0.423	0.206	2.88777e-10	Proliferating T	AKR1B1
COMTD1	1.40989e-14	0.845091	0.269	0.108	2.91143e-10	Proliferating T	COMTD1
BAG1	1.41528e-14	0.579654	0.481	0.235	2.92256e-10	Proliferating T	BAG1
COA1	1.45331e-14	0.645597	0.35	0.152	3.00109e-10	Proliferating T	COA1
GSK3A	1.52566e-14	0.574589	0.354	0.153	3.15048e-10	Proliferating T	GSK3A
PIGT	1.58084e-14	0.679804	0.342	0.149	3.26444e-10	Proliferating T	PIGT
TAP1	1.58919e-14	0.594985	0.627	0.352	3.28167e-10	Proliferating T	TAP1
BRD7	1.59315e-14	0.708683	0.592	0.332	3.28986e-10	Proliferating T	BRD7
ASCC3	1.62841e-14	0.73173	0.35	0.156	3.36267e-10	Proliferating T	ASCC3
LLPH	1.78739e-14	0.690072	0.469	0.235	3.69096e-10	Proliferating T	LLPH
EIF3A1	1.90363e-14	0.728374	0.704	0.464	3.93099e-10	Proliferating T	EIF3A
NUP107	1.9506e-14	0.768244	0.269	0.108	4.02798e-10	Proliferating T	NUP107
CDK11B	2.0333e-14	0.781719	0.385	0.182	4.19876e-10	Proliferating T	CDK11B
HARS	2.03961e-14	0.727883	0.335	0.146	4.21179e-10	Proliferating T	HARS
DSTN	2.21992e-14	0.695835	0.731	0.463	4.58413e-10	Proliferating T	DSTN
MIEN1	2.24877e-14	0.537139	0.585	0.307	4.64371e-10	Proliferating T	MIEN1
HACD4	2.25329e-14	0.651595	0.396	0.184	4.65305e-10	Proliferating T	HACD4
STK39	2.31133e-14	0.778756	0.281	0.115	4.7729e-10	Proliferating T	STK39
RPN2	2.361e-14	0.666016	0.615	0.349	4.87547e-10	Proliferating T	RPN2
PSIP12	2.41071e-14	0.673933	0.777	0.522	4.97812e-10	Proliferating T	PSIP1
SLF1	2.49002e-14	0.719261	0.262	0.103	5.14189e-10	Proliferating T	SLF1
NDUFV2	2.5578e-14	0.772109	0.4	0.191	5.28186e-10	Proliferating T	NDUFV2
AK3	2.56277e-14	0.615186	0.292	0.119	5.29211e-10	Proliferating T	AK3
ANKRD13A	2.6035e-14	0.794216	0.308	0.132	5.37622e-10	Proliferating T	ANKRD13A
MRPL16	2.78192e-14	0.709613	0.369	0.167	5.74467e-10	Proliferating T	MRPL16
RAB10	2.82128e-14	0.639892	0.381	0.172	5.82594e-10	Proliferating T	RAB10
COMMD5	2.95205e-14	0.671458	0.277	0.112	6.09599e-10	Proliferating T	COMMD5
ATIC	2.97552e-14	0.715754	0.315	0.134	6.14445e-10	Proliferating T	ATIC
TADA3	3.11273e-14	0.70177	0.519	0.277	6.42778e-10	Proliferating T	TADA3
TBCB	3.1558e-14	0.552198	0.692	0.397	6.51672e-10	Proliferating T	TBCB
BTG3	3.17098e-14	0.738684	0.312	0.132	6.54806e-10	Proliferating T	BTG3
MPHOSPH6	3.29771e-14	0.83858	0.265	0.107	6.80978e-10	Proliferating T	MPHOSPH6
TAP2	3.77432e-14	0.566835	0.385	0.173	7.79396e-10	Proliferating T	TAP2
UBE2L6	3.88948e-14	0.66124	0.577	0.319	8.03178e-10	Proliferating T	UBE2L6
IDI1	3.9217e-14	0.633559	0.446	0.216	8.09832e-10	Proliferating T	IDI1
TECR	3.94614e-14	0.708294	0.627	0.366	8.14877e-10	Proliferating T	TECR
THOC3	4.05653e-14	0.709626	0.304	0.128	8.37673e-10	Proliferating T	THOC3
ATP5PD1	4.07707e-14	0.632347	0.808	0.543	8.41914e-10	Proliferating T	ATP5PD
SNX3	4.08529e-14	0.560129	0.75	0.467	8.43613e-10	Proliferating T	SNX3
USP14	4.09211e-14	0.707636	0.415	0.202	8.45022e-10	Proliferating T	USP14
DIAPH1	4.13206e-14	0.554389	0.685	0.394	8.5327e-10	Proliferating T	DIAPH1
BAZ1B	4.22806e-14	0.855563	0.473	0.254	8.73095e-10	Proliferating T	BAZ1B
GTF2H5	4.27699e-14	0.620671	0.4	0.188	8.83198e-10	Proliferating T	GTF2H5
TSN	4.32087e-14	0.702696	0.373	0.17	8.9226e-10	Proliferating T	TSN
ECHDC1	4.65513e-14	0.627106	0.381	0.173	9.61284e-10	Proliferating T	ECHDC1
NUDC	4.72599e-14	0.663373	0.612	0.347	9.75917e-10	Proliferating T	NUDC
GNAI3	4.76267e-14	0.587221	0.523	0.268	9.83492e-10	Proliferating T	GNAI3
GORASP2	4.89195e-14	0.78345	0.338	0.15	1.01019e-09	Proliferating T	GORASP2
ARFGAP3	5.11173e-14	0.753399	0.373	0.173	1.05557e-09	Proliferating T	ARFGAP3
ATP5IF1	5.135e-14	0.587947	0.827	0.622	1.06038e-09	Proliferating T	ATP5IF1
PRPS1	5.20526e-14	0.741492	0.327	0.143	1.07489e-09	Proliferating T	PRPS1
MIF4GD	5.21998e-14	0.778327	0.358	0.165	1.07792e-09	Proliferating T	MIF4GD
MRPL4	5.27331e-14	0.596424	0.396	0.182	1.08894e-09	Proliferating T	MRPL4
DERL1	5.27774e-14	0.602117	0.419	0.198	1.08985e-09	Proliferating T	DERL1
PANK2	5.47659e-14	0.563105	0.315	0.134	1.13092e-09	Proliferating T	PANK2
H2AFJ	5.8477e-14	0.745591	0.412	0.202	1.20755e-09	Proliferating T	H2AFJ
TIMM17B	5.92004e-14	0.751076	0.388	0.185	1.22249e-09	Proliferating T	TIMM17B
EIF4E2	6.3459e-14	0.686181	0.4	0.189	1.31043e-09	Proliferating T	EIF4E2
AHCYL1	6.36247e-14	0.847316	0.285	0.12	1.31385e-09	Proliferating T	AHCYL1
VOPP1	6.47756e-14	0.589698	0.431	0.204	1.33762e-09	Proliferating T	VOPP1
ZNF326	6.50031e-14	0.730819	0.315	0.136	1.34231e-09	Proliferating T	ZNF326
DNAJC1	6.6611e-14	0.558151	0.554	0.29	1.37552e-09	Proliferating T	DNAJC1
CAPZA2	6.74541e-14	0.5349	0.504	0.248	1.39293e-09	Proliferating T	CAPZA2
TEX264	6.8566e-14	0.528169	0.535	0.272	1.41589e-09	Proliferating T	TEX264
GDI2	6.8994e-14	0.688153	0.662	0.375	1.42473e-09	Proliferating T	GDI2
PSMD12	7.19823e-14	0.619588	0.442	0.216	1.48643e-09	Proliferating T	PSMD12
ACADVL	7.24486e-14	0.727148	0.415	0.201	1.49606e-09	Proliferating T	ACADVL
KATNA1	7.28562e-14	0.603368	0.262	0.104	1.50448e-09	Proliferating T	KATNA1
PSMC5	7.37086e-14	0.600728	0.723	0.437	1.52208e-09	Proliferating T	PSMC5
MRPL55	7.43245e-14	0.563427	0.388	0.179	1.5348e-09	Proliferating T	MRPL55
LSP1	8.13987e-14	0.482206	0.892	0.712	1.68088e-09	Proliferating T	LSP1
TMX3	8.46682e-14	0.785134	0.258	0.104	1.7484e-09	Proliferating T	TMX3
MYDGF	9.2521e-14	0.722714	0.554	0.301	1.91056e-09	Proliferating T	MYDGF
SEPTIN7	9.27802e-14	0.416917	0.973	0.843	1.91591e-09	Proliferating T	SEPTIN7
TTC38	9.50755e-14	0.638837	0.338	0.152	1.96331e-09	Proliferating T	TTC38
CD300A	1.0284e-13	0.746182	0.331	0.149	2.12365e-09	Proliferating T	CD300A
SRP19	1.10741e-13	0.547804	0.623	0.344	2.28679e-09	Proliferating T	SRP19
HDDC2	1.12127e-13	0.707076	0.492	0.26	2.31542e-09	Proliferating T	HDDC2
STX8	1.13688e-13	0.537285	0.435	0.206	2.34766e-09	Proliferating T	STX8
SF3B3	1.23519e-13	0.548623	0.285	0.116	2.55067e-09	Proliferating T	SF3B3
SEC13	1.24976e-13	0.721226	0.296	0.126	2.58075e-09	Proliferating T	SEC13
NCBP3	1.28498e-13	0.649754	0.35	0.159	2.65349e-09	Proliferating T	NCBP3
C22orf39	1.33684e-13	0.471613	0.354	0.156	2.76058e-09	Proliferating T	C22orf39
TBX21	1.35261e-13	0.387439	0.442	0.208	2.79315e-09	Proliferating T	TBX21
NDUFAF3	1.47322e-13	0.57586	0.535	0.274	3.04219e-09	Proliferating T	NDUFAF3
TRA2B	1.47433e-13	0.603386	0.735	0.446	3.0445e-09	Proliferating T	TRA2B
GANAB	1.48715e-13	0.714512	0.292	0.124	3.07096e-09	Proliferating T	GANAB
TCEA1	1.52324e-13	0.582477	0.731	0.484	3.14549e-09	Proliferating T	TCEA1
DPM3	1.52732e-13	0.48028	0.465	0.226	3.15391e-09	Proliferating T	DPM3
TUFM	1.53158e-13	0.532426	0.7	0.417	3.16271e-09	Proliferating T	TUFM
CTNNBL1	1.59921e-13	0.553501	0.369	0.168	3.30237e-09	Proliferating T	CTNNBL1
ATP6V0B	1.61059e-13	0.586434	0.619	0.352	3.32587e-09	Proliferating T	ATP6V0B
SMARCD2	1.71276e-13	0.619566	0.273	0.112	3.53685e-09	Proliferating T	SMARCD2
TKT	1.72113e-13	0.806971	0.569	0.321	3.55413e-09	Proliferating T	TKT
MRPL36	1.8016e-13	0.599823	0.408	0.192	3.7203e-09	Proliferating T	MRPL36
TMEM183A	1.85422e-13	0.539476	0.388	0.18	3.82896e-09	Proliferating T	TMEM183A
RPF1	1.91931e-13	0.639862	0.408	0.195	3.96338e-09	Proliferating T	RPF1
PFDN1	2.00686e-13	0.58687	0.508	0.261	4.14416e-09	Proliferating T	PFDN1
SRP68	2.09388e-13	0.689224	0.281	0.117	4.32385e-09	Proliferating T	SRP68
SP140	2.13855e-13	0.627996	0.435	0.215	4.4161e-09	Proliferating T	SP140
TXN2	2.20743e-13	0.605819	0.508	0.266	4.55834e-09	Proliferating T	TXN2
PPIL3	2.26306e-13	0.70491	0.254	0.102	4.67321e-09	Proliferating T	PPIL3
HIST1H2AC	2.4431e-13	0.927768	0.285	0.124	5.04501e-09	Proliferating T	HIST1H2AC
RAB11B	2.47417e-13	0.512327	0.446	0.216	5.10916e-09	Proliferating T	RAB11B
MOB4	2.52618e-13	0.632008	0.388	0.183	5.21656e-09	Proliferating T	MOB4
COPS5	2.67009e-13	0.502889	0.469	0.23	5.51374e-09	Proliferating T	COPS5
TLN1	2.71871e-13	0.552144	0.788	0.587	5.61413e-09	Proliferating T	TLN1
UBN1	2.73703e-13	0.651255	0.419	0.205	5.65198e-09	Proliferating T	UBN1
STOM	2.84376e-13	0.517379	0.504	0.255	5.87236e-09	Proliferating T	STOM
RBMX2	2.84449e-13	0.603299	0.327	0.145	5.87387e-09	Proliferating T	RBMX2
CCDC124	2.85017e-13	0.663498	0.404	0.194	5.8856e-09	Proliferating T	CCDC124
LRRFIP2	2.90197e-13	0.74774	0.262	0.108	5.99258e-09	Proliferating T	LRRFIP2
METAP2	3.00443e-13	0.597232	0.554	0.301	6.20414e-09	Proliferating T	METAP2
PSMD7	3.14431e-13	0.595733	0.65	0.375	6.493e-09	Proliferating T	PSMD7
HNRNPU	3.18606e-13	0.544735	0.877	0.693	6.57922e-09	Proliferating T	HNRNPU
COMMD7	3.23188e-13	0.577959	0.515	0.271	6.67383e-09	Proliferating T	COMMD7
KLHDC3	3.26132e-13	0.698151	0.327	0.145	6.73464e-09	Proliferating T	KLHDC3
DNAJC21	3.33098e-13	0.588205	0.523	0.275	6.87847e-09	Proliferating T	DNAJC21
DGCR6L	3.37837e-13	0.685365	0.469	0.243	6.97634e-09	Proliferating T	DGCR6L
MRPL18	3.39488e-13	0.615194	0.442	0.22	7.01043e-09	Proliferating T	MRPL18
PAXX	3.41355e-13	0.591818	0.788	0.528	7.04898e-09	Proliferating T	PAXX
COPS9	3.42646e-13	0.53529	0.792	0.533	7.07564e-09	Proliferating T	COPS9
BRK1	3.45897e-13	0.545995	0.823	0.6	7.14278e-09	Proliferating T	BRK1
PHF6	3.49819e-13	0.757972	0.281	0.12	7.22377e-09	Proliferating T	PHF6
OTULIN	3.53885e-13	0.696756	0.312	0.138	7.30772e-09	Proliferating T	OTULIN
CCDC14	3.83032e-13	0.842284	0.269	0.113	7.90961e-09	Proliferating T	CCDC14
CCT3	3.88957e-13	0.538149	0.692	0.42	8.03196e-09	Proliferating T	CCT3
TMOD3	3.92891e-13	0.548935	0.542	0.289	8.11321e-09	Proliferating T	TMOD3
UBE2V2	3.98446e-13	0.5663	0.412	0.198	8.2279e-09	Proliferating T	UBE2V2
SF3B2	4.01699e-13	0.548743	0.819	0.537	8.29508e-09	Proliferating T	SF3B2
PRDX6	4.3885e-13	0.532263	0.731	0.448	9.06226e-09	Proliferating T	PRDX6
QKI	4.42977e-13	0.836907	0.354	0.169	9.14748e-09	Proliferating T	QKI
ABCF1	4.45847e-13	0.600917	0.488	0.257	9.20673e-09	Proliferating T	ABCF1
DGUOK	4.68107e-13	0.647753	0.615	0.366	9.66641e-09	Proliferating T	DGUOK
KPNB1	5.057e-13	0.641583	0.615	0.354	1.04427e-08	Proliferating T	KPNB1
ATP5MD	5.17596e-13	0.665266	0.785	0.568	1.06884e-08	Proliferating T	ATP5MD
FRG1	5.19085e-13	0.554809	0.608	0.34	1.07191e-08	Proliferating T	FRG1
ATP6V1F	5.22796e-13	0.54001	0.738	0.473	1.07957e-08	Proliferating T	ATP6V1F
NAA20	5.3293e-13	0.606397	0.419	0.205	1.1005e-08	Proliferating T	NAA20
PSMD9	5.35589e-13	0.507136	0.392	0.184	1.10599e-08	Proliferating T	PSMD9
BTF3L41	5.40345e-13	0.662694	0.373	0.174	1.11581e-08	Proliferating T	BTF3L4
TAF11	5.43739e-13	0.50983	0.358	0.163	1.12282e-08	Proliferating T	TAF11
MCRIP1	5.52562e-13	0.611354	0.515	0.275	1.14104e-08	Proliferating T	MCRIP1
SF3A2	5.5887e-13	0.529849	0.412	0.195	1.15407e-08	Proliferating T	SF3A2
HEXB	5.59505e-13	0.858685	0.254	0.104	1.15538e-08	Proliferating T	HEXB
LRRC58	5.74243e-13	0.74965	0.285	0.122	1.18581e-08	Proliferating T	LRRC58
LRRFIP1	5.84913e-13	0.517491	0.846	0.62	1.20784e-08	Proliferating T	LRRFIP1
GATAD2A	6.14036e-13	0.644322	0.385	0.183	1.26798e-08	Proliferating T	GATAD2A
IDH3G	6.1981e-13	0.463695	0.508	0.254	1.27991e-08	Proliferating T	IDH3G
NFYB	6.56761e-13	0.627223	0.288	0.123	1.35621e-08	Proliferating T	NFYB
IQGAP2	6.6519e-13	0.509912	0.7	0.423	1.37362e-08	Proliferating T	IQGAP2
S100A111	6.73224e-13	0.575456	0.892	0.678	1.39021e-08	Proliferating T	S100A11
SNRNP35	7.03036e-13	0.64097	0.319	0.141	1.45177e-08	Proliferating T	SNRNP35
SND1	7.18147e-13	0.700968	0.292	0.128	1.48297e-08	Proliferating T	SND1
WDR54	7.36723e-13	0.610426	0.335	0.152	1.52133e-08	Proliferating T	WDR54
TBCA	7.67283e-13	0.49046	0.804	0.558	1.58444e-08	Proliferating T	TBCA
LSM6	7.68429e-13	0.58039	0.565	0.31	1.58681e-08	Proliferating T	LSM6
SPON2	7.89072e-13	0.889358	0.481	0.267	1.62943e-08	Proliferating T	SPON2
LRPAP1	8.00691e-13	0.518984	0.577	0.316	1.65343e-08	Proliferating T	LRPAP1
SH2D2A	8.04211e-13	0.626948	0.458	0.235	1.6607e-08	Proliferating T	SH2D2A
PPA12	8.43605e-13	0.633821	0.623	0.38	1.74204e-08	Proliferating T	PPA1
MTDH	8.77013e-13	0.517027	0.831	0.566	1.81103e-08	Proliferating T	MTDH
CCT4	9.99104e-13	0.525843	0.646	0.381	2.06315e-08	Proliferating T	CCT4
TMEM70	1.00086e-12	0.681456	0.262	0.109	2.06678e-08	Proliferating T	TMEM70
RRP36	1.0051e-12	0.654683	0.377	0.182	2.07553e-08	Proliferating T	RRP36
ABRACL1	1.00642e-12	0.686611	0.738	0.51	2.07825e-08	Proliferating T	ABRACL
RRP7A	1.06971e-12	0.734236	0.346	0.16	2.20895e-08	Proliferating T	RRP7A
C1QBP1	1.08448e-12	0.633261	0.677	0.42	2.23946e-08	Proliferating T	C1QBP
DCLRE1C	1.16802e-12	0.877806	0.254	0.108	2.41196e-08	Proliferating T	DCLRE1C
U2AF2	1.17201e-12	0.688282	0.331	0.152	2.42019e-08	Proliferating T	U2AF2
DCTN2	1.17856e-12	0.551828	0.454	0.227	2.43372e-08	Proliferating T	DCTN2
RER1	1.21845e-12	0.53258	0.592	0.33	2.51609e-08	Proliferating T	RER1
ITGB7	1.28117e-12	0.579661	0.596	0.343	2.64562e-08	Proliferating T	ITGB7
CCDC82	1.29991e-12	0.661941	0.435	0.216	2.68432e-08	Proliferating T	CCDC82
NDUFS7	1.31355e-12	0.654241	0.623	0.356	2.71247e-08	Proliferating T	NDUFS7
BLOC1S2	1.3175e-12	0.586431	0.458	0.231	2.72064e-08	Proliferating T	BLOC1S2
RIC8A	1.32931e-12	0.643588	0.327	0.149	2.74503e-08	Proliferating T	RIC8A
DESI1	1.34329e-12	0.764536	0.258	0.109	2.7739e-08	Proliferating T	DESI1
PMM1	1.34549e-12	0.769496	0.25	0.104	2.77843e-08	Proliferating T	PMM1
NBN	1.37944e-12	0.715494	0.308	0.138	2.84854e-08	Proliferating T	NBN
JKAMP	1.43593e-12	0.646769	0.254	0.105	2.96519e-08	Proliferating T	JKAMP
SAFB	1.48266e-12	0.600093	0.412	0.205	3.06168e-08	Proliferating T	SAFB
REEP5	1.48867e-12	0.521582	0.642	0.373	3.07411e-08	Proliferating T	REEP5
C1orf174	1.52904e-12	0.614577	0.331	0.15	3.15748e-08	Proliferating T	C1orf174
CDK5RAP2	1.53574e-12	0.785959	0.285	0.125	3.1713e-08	Proliferating T	CDK5RAP2
PRCC	1.55155e-12	0.745062	0.25	0.104	3.20395e-08	Proliferating T	PRCC
NOP58	1.56125e-12	0.567549	0.504	0.267	3.22398e-08	Proliferating T	NOP58
HSP90B1	1.5696e-12	0.70112	0.854	0.675	3.24122e-08	Proliferating T	HSP90B1
DNM1L	1.60186e-12	0.719081	0.292	0.13	3.30783e-08	Proliferating T	DNM1L
NAP1L12	1.63886e-12	0.521032	0.908	0.712	3.38424e-08	Proliferating T	NAP1L1
NELFB	1.65181e-12	0.7023	0.285	0.124	3.41098e-08	Proliferating T	NELFB
DLD	1.65371e-12	0.642258	0.273	0.116	3.41492e-08	Proliferating T	DLD
LUC7L2	1.6584e-12	0.714219	0.342	0.162	3.42459e-08	Proliferating T	LUC7L2
RNF10	1.71835e-12	0.701026	0.335	0.157	3.54839e-08	Proliferating T	RNF10
MIF	1.73164e-12	0.647856	0.773	0.528	3.57583e-08	Proliferating T	MIF
CNPY3	1.74336e-12	0.540373	0.481	0.248	3.60004e-08	Proliferating T	CNPY3
MRPL19	1.7647e-12	0.679265	0.312	0.141	3.6441e-08	Proliferating T	MRPL19
F2R	1.76835e-12	0.470647	0.327	0.146	3.65164e-08	Proliferating T	F2R
PAPOLA	1.8785e-12	0.581759	0.685	0.421	3.8791e-08	Proliferating T	PAPOLA
COA5	1.90815e-12	0.562677	0.304	0.135	3.94034e-08	Proliferating T	COA5
RNF187	1.92328e-12	0.628157	0.442	0.224	3.97158e-08	Proliferating T	RNF187
MRPL54	1.94189e-12	0.57448	0.635	0.369	4.01e-08	Proliferating T	MRPL54
ACAA1	1.9694e-12	0.45655	0.419	0.2	4.06681e-08	Proliferating T	ACAA1
EIF2AK1	2.23979e-12	0.57001	0.45	0.228	4.62517e-08	Proliferating T	EIF2AK1
SETD3	2.29242e-12	0.726837	0.25	0.105	4.73385e-08	Proliferating T	SETD3
PYCR2	2.33061e-12	0.680329	0.373	0.18	4.81272e-08	Proliferating T	PYCR2
SMIM15	2.35883e-12	0.492448	0.312	0.138	4.87098e-08	Proliferating T	SMIM15
ADSS	2.44102e-12	0.633272	0.427	0.22	5.0407e-08	Proliferating T	ADSS
HIST2H2AC	2.46361e-12	1.14729	0.404	0.214	5.08736e-08	Proliferating T	HIST2H2AC
TSTA3	2.46458e-12	0.60978	0.354	0.166	5.08936e-08	Proliferating T	TSTA3
HUWE1	2.4801e-12	0.585476	0.392	0.191	5.1214e-08	Proliferating T	HUWE1
PTMS	2.5322e-12	1.27228	0.369	0.19	5.22898e-08	Proliferating T	PTMS
CSNK2A1	2.59787e-12	0.594745	0.454	0.23	5.36459e-08	Proliferating T	CSNK2A1
ELOVL1	2.63625e-12	0.587738	0.323	0.146	5.44385e-08	Proliferating T	ELOVL1
HDAC3	2.70807e-12	0.502164	0.315	0.139	5.59217e-08	Proliferating T	HDAC3
POLR2A	2.77627e-12	0.658743	0.369	0.179	5.733e-08	Proliferating T	POLR2A
ELOVL51	2.79433e-12	0.607828	0.362	0.175	5.77029e-08	Proliferating T	ELOVL5
NELFCD	2.86807e-12	0.547012	0.4	0.195	5.92256e-08	Proliferating T	NELFCD
RNPS1	2.88376e-12	0.537691	0.662	0.397	5.95497e-08	Proliferating T	RNPS1
CD47	2.88587e-12	0.512582	0.8	0.559	5.95932e-08	Proliferating T	CD47
DCAF13	2.99214e-12	0.765005	0.277	0.122	6.17877e-08	Proliferating T	DCAF13
RAB8B	3.03521e-12	0.546495	0.454	0.237	6.26772e-08	Proliferating T	RAB8B
HSPH1	3.22619e-12	0.810803	0.312	0.146	6.66209e-08	Proliferating T	HSPH1
MRPL44	3.2946e-12	0.482946	0.327	0.147	6.80334e-08	Proliferating T	MRPL44
LASP1	3.32298e-12	0.63967	0.385	0.187	6.86196e-08	Proliferating T	LASP1
NT5C	3.32763e-12	0.580951	0.446	0.229	6.87155e-08	Proliferating T	NT5C
C1orf43	3.5788e-12	0.554141	0.477	0.251	7.39022e-08	Proliferating T	C1orf43
AP3S1	3.61696e-12	0.541113	0.423	0.21	7.46903e-08	Proliferating T	AP3S1
PPP1R18	3.66133e-12	0.55329	0.735	0.489	7.56065e-08	Proliferating T	PPP1R18
LEO1	3.68711e-12	0.710386	0.281	0.124	7.61387e-08	Proliferating T	LEO1
RHOG	3.76728e-12	0.49225	0.708	0.434	7.77943e-08	Proliferating T	RHOG
MAP2K3	3.87107e-12	0.584244	0.335	0.154	7.99376e-08	Proliferating T	MAP2K3
RPIA	3.89755e-12	0.658124	0.312	0.142	8.04843e-08	Proliferating T	RPIA
PRKACB	4.02645e-12	0.641889	0.523	0.29	8.31462e-08	Proliferating T	PRKACB
PRELID3B	4.03175e-12	0.551942	0.362	0.171	8.32557e-08	Proliferating T	PRELID3B
SZRD1	4.34311e-12	0.533654	0.408	0.201	8.96852e-08	Proliferating T	SZRD1
PTPMT1	4.35206e-12	0.578076	0.338	0.156	8.98701e-08	Proliferating T	PTPMT1
CHCHD1	4.48328e-12	0.589384	0.404	0.202	9.25798e-08	Proliferating T	CHCHD1
ZNF106	4.49169e-12	0.498614	0.446	0.227	9.27534e-08	Proliferating T	ZNF106
MPPE1	4.63935e-12	0.595442	0.265	0.113	9.58026e-08	Proliferating T	MPPE1
LRPPRC	4.86409e-12	0.661975	0.319	0.148	1.00443e-07	Proliferating T	LRPPRC
CD2BP2	4.87141e-12	0.502447	0.427	0.212	1.00595e-07	Proliferating T	CD2BP2
PIN1	4.91726e-12	0.581134	0.585	0.331	1.01541e-07	Proliferating T	PIN1
PTRHD1	4.94955e-12	0.656913	0.435	0.223	1.02208e-07	Proliferating T	PTRHD1
SRSF1	5.01993e-12	0.614456	0.373	0.18	1.03662e-07	Proliferating T	SRSF1
ATP5PO1	5.19716e-12	0.483776	0.819	0.608	1.07321e-07	Proliferating T	ATP5PO
SPTBN12	5.2765e-12	0.681692	0.419	0.214	1.0896e-07	Proliferating T	SPTBN1
DDX46	5.36638e-12	0.51283	0.75	0.504	1.10816e-07	Proliferating T	DDX46
MDM2	5.37345e-12	0.721183	0.277	0.122	1.10962e-07	Proliferating T	MDM2
CX3CR1	5.41265e-12	0.402081	0.469	0.244	1.11771e-07	Proliferating T	CX3CR1
POLR2F	5.53726e-12	0.401162	0.535	0.276	1.14345e-07	Proliferating T	POLR2F
GTF3C1	5.65014e-12	0.557494	0.3	0.136	1.16675e-07	Proliferating T	GTF3C1
AP3B1	5.76026e-12	0.726469	0.35	0.17	1.18949e-07	Proliferating T	AP3B1
TGFBR3	6.13669e-12	0.631342	0.373	0.184	1.26723e-07	Proliferating T	TGFBR3
SH3BP1	6.23063e-12	0.549466	0.408	0.202	1.28663e-07	Proliferating T	SH3BP1
PPP1CC1	6.52806e-12	0.653498	0.535	0.317	1.34804e-07	Proliferating T	PPP1CC
PARP14	6.56668e-12	0.711309	0.392	0.2	1.35602e-07	Proliferating T	PARP14
COMMD3	6.64011e-12	0.6157	0.392	0.195	1.37118e-07	Proliferating T	COMMD3
EIF3I	6.64229e-12	0.529891	0.669	0.42	1.37163e-07	Proliferating T	EIF3I
SH3KBP1	6.72849e-12	0.500918	0.727	0.464	1.38943e-07	Proliferating T	SH3KBP1
OS9	6.74556e-12	0.581846	0.442	0.224	1.39296e-07	Proliferating T	OS9
TMEM9B	6.79013e-12	0.583853	0.5	0.269	1.40216e-07	Proliferating T	TMEM9B
SAR1B	6.91535e-12	0.551889	0.327	0.15	1.42802e-07	Proliferating T	SAR1B
CCDC47	7.02511e-12	0.68364	0.3	0.137	1.45068e-07	Proliferating T	CCDC47
GBP1	7.16156e-12	0.821747	0.4	0.214	1.47886e-07	Proliferating T	GBP1
PHB2	7.21361e-12	0.587114	0.662	0.438	1.48961e-07	Proliferating T	PHB2
RTCB	7.23703e-12	0.676801	0.323	0.15	1.49445e-07	Proliferating T	RTCB
EIF4E	7.24909e-12	0.67127	0.377	0.186	1.49694e-07	Proliferating T	EIF4E
HIGD1A	7.31998e-12	0.546066	0.335	0.154	1.51158e-07	Proliferating T	HIGD1A
PYM1	7.63296e-12	0.591625	0.346	0.166	1.57621e-07	Proliferating T	PYM1
TSG101	7.64866e-12	0.432843	0.338	0.155	1.57945e-07	Proliferating T	TSG101
COMMD1	8.00347e-12	0.6491	0.323	0.149	1.65272e-07	Proliferating T	COMMD1
MRPS26	8.16962e-12	0.496329	0.423	0.21	1.68703e-07	Proliferating T	MRPS26
PTPN12	8.40268e-12	0.703866	0.273	0.121	1.73515e-07	Proliferating T	PTPN12
COA8	8.45e-12	0.491575	0.319	0.144	1.74492e-07	Proliferating T	COA8
PNKD	8.47354e-12	0.564921	0.469	0.248	1.74979e-07	Proliferating T	PNKD
SLC25A39	8.67054e-12	0.751195	0.369	0.187	1.79047e-07	Proliferating T	SLC25A39
MICU2	8.6748e-12	0.548233	0.362	0.173	1.79135e-07	Proliferating T	MICU2
SPG21	8.7563e-12	0.681629	0.3	0.136	1.80818e-07	Proliferating T	SPG21
NAXE	8.78459e-12	0.523244	0.392	0.193	1.81402e-07	Proliferating T	NAXE
BUD23	8.87002e-12	0.505773	0.465	0.24	1.83166e-07	Proliferating T	BUD23
PPIE	9.0031e-12	0.507423	0.377	0.181	1.85914e-07	Proliferating T	PPIE
SF3B4	9.49748e-12	0.558373	0.377	0.183	1.96123e-07	Proliferating T	SF3B4
ESYT11	9.86832e-12	0.564006	0.377	0.184	2.03781e-07	Proliferating T	ESYT1
AZIN1	1.00611e-11	0.706644	0.262	0.114	2.07762e-07	Proliferating T	AZIN1
PNP	1.00922e-11	0.555605	0.292	0.13	2.08405e-07	Proliferating T	PNP
PTPN11	1.04204e-11	0.745116	0.288	0.13	2.15182e-07	Proliferating T	PTPN11
CAPN2	1.06812e-11	0.491754	0.619	0.357	2.20567e-07	Proliferating T	CAPN2
CLINT1	1.08189e-11	0.557156	0.465	0.245	2.2341e-07	Proliferating T	CLINT1
MPLKIP	1.10359e-11	0.5797	0.396	0.198	2.27891e-07	Proliferating T	MPLKIP
HSPE1	1.12724e-11	0.615395	0.7	0.46	2.32775e-07	Proliferating T	HSPE1
RTRAF	1.13277e-11	0.547715	0.735	0.515	2.33917e-07	Proliferating T	RTRAF
DNPH1	1.16741e-11	0.710644	0.304	0.14	2.4107e-07	Proliferating T	DNPH1
SAMM50	1.18415e-11	0.617647	0.304	0.139	2.44527e-07	Proliferating T	SAMM50
EMC6	1.18489e-11	0.449667	0.531	0.279	2.4468e-07	Proliferating T	EMC6
MRPL42	1.22116e-11	0.68717	0.346	0.168	2.52171e-07	Proliferating T	MRPL42
EIF3J	1.22285e-11	0.368382	0.488	0.25	2.52518e-07	Proliferating T	EIF3J
SVBP	1.24275e-11	0.646101	0.312	0.146	2.56628e-07	Proliferating T	SVBP
HNRNPA1P48	1.29558e-11	0.54003	0.308	0.14	2.67537e-07	Proliferating T	HNRNPA1P48
C20orf27	1.29735e-11	0.817469	0.25	0.106	2.67902e-07	Proliferating T	C20orf27
RAC1	1.32891e-11	0.464329	0.796	0.576	2.74419e-07	Proliferating T	RAC1
GAR1	1.36988e-11	0.655591	0.273	0.121	2.8288e-07	Proliferating T	GAR1
AIDA1	1.38709e-11	0.540597	0.362	0.175	2.86433e-07	Proliferating T	AIDA
SMARCA5	1.4322e-11	0.521162	0.569	0.332	2.95749e-07	Proliferating T	SMARCA5
YY1	1.4388e-11	0.520641	0.762	0.493	2.97112e-07	Proliferating T	YY1
CD164	1.47869e-11	0.470072	0.669	0.407	3.05349e-07	Proliferating T	CD164
TMEM50A	1.53784e-11	0.51057	0.773	0.536	3.17564e-07	Proliferating T	TMEM50A
SP3	1.56446e-11	0.479919	0.438	0.226	3.23061e-07	Proliferating T	SP3
HCLS1	1.62336e-11	0.49963	0.804	0.572	3.35225e-07	Proliferating T	HCLS1
[truncated: 2,673 more rows]
